# Supplementary material for: Genome-wide analysis of the apple CaCA superfamily reveals that MdCAX proteins are involved in the abiotic stress response as calcium transporters
Source: BMC Plant Biol. 2021 Feb 8;21:81. doi: 10.1186/s12870-021-02866-1 (PMC7869505; doi:10.1186/s12870-021-02866-1)
Supplement: Supplementary file 1 — Additional file 1: Table S1. HMMER screening results and conservative domain comparison between CaCA family proteins in apple and Arabidopsis. [file 12870_2021_2866_MOESM1_ESM.xlsx]

## Sheet: CAX_GDDH_OUT_32
Table S1: HMMER screening results and conservative domain comparison between CaCA family proteins in apple and in Arabidopsis.
Na_Ca_ex (PF01699)	Full sequence			best 1 domain			#dom		Malus domestica_GDDH13					Arabidopsis
Num	E-value	score	bias	E-value	score	bias	exp	N	Protein	Length	Pfam		description	Gene Name	ID	Pfam
1	4.5e-51	174.1	39.3	8e-26	92.1	8.5	3.1	3	MD12G1011500	581		CCX	2×Na_Ca_ex	AtCAX1	AT2G38170		CAX
2	4e-50	171	31	2.6e-28	100.2	7.7	2.1	2	MD03G1288600	530		MHX1	2×Na_Ca_ex	AtCAX2	AT3G13320
3	1.3e-49	169.3	42	7.2e-25	89	13.7	2.9	3	MD15G1219100	653		CCX	2×Na_Ca_ex	AtCAX3	AT3G51860
4	2.6e-49	168.4	34.6	8.9e-25	88.7	10.2	2.5	2	MD02G1094200	653			2×Na_Ca_ex	AtCAX4	AT5G01490
5	2.9e-45	155.2	34.5	5.5e-23	82.9	16.8	2.1	2	MD17G1143500	400		CAX	2×Na_Ca_ex	AtCAX5	AT1G55730
6	3.2e-44	151.8	34.3	4.7e-22	79.9	9	2.1	2	MD11G1041700	450			2×Na_Ca_ex	AtCAX6	AT1G55720
7	4.2e-44	151.5	36.5	3.9e-24	86.6	7.8	2.2	2	MD12G1165800	458			2×Na_Ca_ex	AtCAX7(CCX1)	AT5G17860		CCX
8	5.1e-44	151.2	37.9	1.4e-24	88	7.6	2.5	3	MD04G1151600	450			2×Na_Ca_ex	AtCCX2	AT5G17850
9	2e-43	149.3	35.2	1.8e-21	78	17.5	2.1	2	MD03G1040300	447			2×Na_Ca_ex	AtCAX9(CCX3)	AT3G14070
10	4.3e-43	148.2	36.7	7.7e-22	79.2	17.8	2.5	2	MD09G1157100	513			2×Na_Ca_ex	AtCCX4	AT1G54115
11	1.4e-42	146.5	32.8	2.1e-22	81	6	2.1	2	MD17G1123100	434			2×Na_Ca_ex	AtCAX11(CCX5)	AT1G08960
12	1.8e-42	146.2	49.8	1.1e-25	91.7	17.8	3.2	3	MD04G1207600	546		CCX	2×Na_Ca_ex	AtMHX1	AT2G47600		MHX1
13	3.7e-42	145.1	37.8	3.3e-23	83.6	15	3.1	3	MD12G1011800	571			2×Na_Ca_ex	AtNCL	AT1G53210		NCL
14	5.3e-42	144.6	33.1	3.5e-21	77	7.3	2.1	2	MD09G1134300	463		CAX	2×Na_Ca_ex
15	3.9e-41	141.8	34.8	9.8e-22	78.8	2.8	2.3	2	MD11G1074900	453			2×Na_Ca_ex
16	1.3e-40	140.1	35	5.7e-22	79.6	3.5	2.4	2	MD03G1070900	451			2×Na_Ca_ex
17	1.3e-37	130.4	34.9	1.9e-19	71.4	8.3	2.3	2	MD04G1151900	438			2×Na_Ca_ex
18	5.9e-37	128.2	43.6	2.3e-24	87.4	18.1	2.6	3	MD12G1221900	409		Remove	1×half-baked Na_Ca_ex and 1×Na_Ca_ex
19	5.2e-24	86.2	14.7	5.2e-24	86.2	14.7	2.1	2	MD14G1008700	330			1×Na_Ca_ex
20	8.2e-22	79.1	37.9	3e-12	48.1	15.6	2.2	2	MD03G1238600	586		NCL	2×Na_Ca_ex / 1×half-baked EF-hand_7
21	1.8e-20	74.7	38.9	6.1e-12	47	15.1	2.2	2	MD11G1258400	584			2×Na_Ca_ex / 1×EF-hand_7
22	1.2e-17	65.6	39.9	8.1e-09	36.9	18.1	2.2	2	MD03G1238700	609			2×Na_Ca_ex / 1×EF-hand_7
23	2.5e-17	64.5	38.3	9.6e-09	36.7	10.3	2.2	2	MD17G1233800	585			2×Na_Ca_ex / 1×EF-hand_7
24	2e-15	58.4	13.9	2.1e-15	58.3	7	2	2	MD09G1157400	214		Remove	1×half-baked Na_Ca_ex
25	1.3e-13	52.5	1.1	2.2e-13	51.7	1.1	1.3	1	MD17G1122500	543			1×half-baked Na_Ca_ex / 1×DUF868
26	6.6e-13	50.2	29.9	6.6e-10	40.4	16.3	2.5	2	MD15G1340300	725			2×EF-hand_7 / 1×Na_Ca_ex
27	1e-08	36.6	24.1	3.4e-08	34.9	3.1	2.5	2	MD03G1238300	549			1×EF-hand_7 / 1×half-baked Na_Ca_ex
28	6.4e-08	34	5.4	7.7e-08	33.7	5.4	1.1	1	MD14G1008300	146			1×half-baked EF-hand_7
29	6.4e-05	24.2	28.9	0.012	16.8	19.1	2.2	2	MD10G1284800	410			1×EF-hand_7
30	0.00014	23.1	35.2	0.00098	20.4	17.5	2.7	2	MD05G1305500	564			1×EF-hand_7
31	0.0035	18.6	41.2	0.0051	18.1	18.4	2.6	2	MD10G1284700	563			1×EF-hand_7
32	0.0065	17.7	16.8	0.0065	17.7	16.8	3.3	1	MD10G1284900	592			1×EF-hand_7
