# Supplementary material for: Genome-wide analysis of the apple CaCA superfamily reveals that MdCAX proteins are involved in the abiotic stress response as calcium transporters
Source: BMC Plant Biol. 2021 Feb 8;21:81. doi: 10.1186/s12870-021-02866-1 (PMC7869505; doi:10.1186/s12870-021-02866-1)
Supplement: Supplementary file 7 — Additional file 7 The CDS and protein sequences of the cloned MdCAX genes in this study. [file 12870_2021_2866_MOESM7_ESM.txt]

>MdCAX2L-1_CDS
ATGGTTTCTATAAATGGGAAGACAGACCTTGAATCTGATGAAGATATACCTTTTAGCTCATCAGCAGCCACCAGTAAAGT
AGAGGCCTTGGACTTTGAGATGATTCATTTGCGGTCACGAGCAGATTTGGCGAAGTCATGGGTTTCAAGACATATGTGGA
TAAGAGTTCCGAGGAGTATTTATATAGTCTTATTTAAAGCAAAGATCAATATGTTGCTACCCTTTGGTCCTTTGGCGATT
TTGCTACATTATATTACTGGAAAGCATGGATGGGTATTCTTCTTCAGCTTAGTGGGCATCGTACCTTTAGCAGAGCGTCT
AGGATATGCCACTGAGCAACTTGCTTTCTACACTGGACCAACAGTTGGGGGTCTGTTAAATGCCACATTTGGAAATGCCA
CAGAAATGATTATATCAATATATGCATTAAAGAACGGAATGATAAGGGTTGTTCAGCAATCTTTATTAGGATCAATCTTG
TCCAACATGCTTTTAGTGCTCGGATGTGCCTTCTTCACTGGTGGAATCATTCATTACCAAAAAATTCAGGTTTTCAACAA
GTCTGCAGCCCTCGTGAATTCAGGATTGCTGTTGATGGCTGTCATGGGGTTAATGTTTCCGGCTGTGCTTCATTTTACGC
GCTCAGAGATCCACTTTGGGAAGTCAGAGTTATCTCTTTCAAGATTTAGCAGCTGTGTAATGCTAGTGGCATATGCGAGC
TACCTTTTCTTTCAACTTAGAAGTCATCGTAATCTTTATAATCCCATTGAGGAGGAAGGAGTCAGGGGTGAAGATGAATC
CGATGAGGAAGAGGCTCCCGAGATAACTCATTGGGAAGCAATTGGCTGGCTTGCTGTTTTAACTGTCTGGGTGTCCGTTT
TGTCTGGATACCTTGTGGATGCTATCCAGGGAGCGTCTGACTCATTCAACATGCCTGTGGCATTTATCAGTGTTATACTA
CTACCAATTGTAGGAAATGCTGCAGAGCATGCAAGTGCTATCATGTTTGCCATGAAGGACAAGCTTGATATCACACTCGG
AGTTGCAATTGGATCATCTACACAAATATCCATGTTTGTGATACCCTTCTGCGTAGTTGTTGGGTGGATCATGGGACAGC
CAATGGACTTGAATTTTCAACTGTTTGAGACTGCCACACTTTTTATTACAGTGTTAGTCGTGGCATTTATGTTGCAGGAA
GGGACGTCAAACTACTTTAAAGGCTTGATGCTTATTCTGTGCTATCTCATAGTTGCCGCCAGTTTTTTTGTACACGTCGA
TCCTTCAGATGATGGTAATTAA

>MdCAX2L-1_Pro
MVSINGKTDLESDEDIPFSSSAATSKVEALDFEMIHLRSRADLAKSWVSRHMWIRVPRSIYIVLFKAKINMLLPFGPLAI
LLHYITGKHGWVFFFSLVGIVPLAERLGYATEQLAFYTGPTVGGLLNATFGNATEMIISIYALKNGMIRVVQQSLLGSIL
SNMLLVLGCAFFTGGIIHYQKIQVFNKSAALVNSGLLLMAVMGLMFPAVLHFTRSEIHFGKSELSLSRFSSCVMLVAYAS
YLFFQLRSHRNLYNPIEEEGVRGEDESDEEEAPEITHWEAIGWLAVLTVWVSVLSGYLVDAIQGASDSFNMPVAFISVIL
LPIVGNAAEHASAIMFAMKDKLDITLGVAIGSSTQISMFVIPFCVVVGWIMGQPMDLNFQLFETATLFITVLVVAFMLQE
GTSNYFKGLMLILCYLIVAASFFVHVDPSDDGN


>MdCAX2L-2_CDS
ATGGTTTCCATAGACGGAAAGACAGACCTTGAGTCTGATGAAGAAATCCCTTTTAGCTCATCAGCAGCCACCAGTAAAGT
AGAGGCCTTGGACTTTGAGATGATTCATTTGCGGTCATGGGCAGATTTGGCGAACTCATGGGTTTCAACACATATGTGGA
TAAGAGTTCCAAGGAGTATTTATATAGTCTTATTTAAAGCAAAGATCAATGTGTTGCTACCCCTTGGTCCGTTGGCAATC
TTGCTACATTATATTACTGGAAAGCATGGATGGGTCTTCTTCTTCAGCTTAGTGGGCATCGTACCTTTAGCAGAGCGTAT
AGGATATGTGACTGAGCAACTTGCTTTTTACACCGGACCAACAGTTGGGGGTCTGTTAAATGCCACATTTGGAAATGCAA
CGGAAATGATTATATCAATATATGCATTAAAGAACAGAATGATAAGGGTTGTTCAGCAGTCTTTATTGGGATCAATCTTG
TCTAACATGCTCTTAGTGCTCGGATGTGCCTTCTTCACTGGTGGAATCATTCATTACCAAAAAATTCAGGTTTTCAACAA
GTCTGCCGCCCTTGTGAATTCCGGATTGCTGTTGATGGCTGTCATGGGGTTAATGTTTCCAGCTGTGCTTCATTTTACGC
ACTCAGAGATCCACTTTGGGAAGTCAGAGTTGTCTCTTTCAAGATTTAGCAGCTGTGTAATGCTAGTGGCATATGCAAGT
TACCTCTTCTTTCAACTTAGAAGTCATCGTAATCTTTATAATCCCATTGAGGAGGAAGGAATCAGGGATGAAGATGAATC
CGATGAGGAAGAGGCTCCCGAGATAACTCATTGGGAAGCAATTGGCTGGCTTGCTGTTTTAACCGTCTGGGTGTCCGTTT
TGTCTGGATACCTTGTTGATGCTATCCAGGGAGCATCTGACTCATTCAACATGCCTGTGGCATTTATCAGTGTTATACTA
CTACCAATTGTAGGAAATGCTGCAGAGCATGCAAGTGCTATCATGTTTGCCATGAAGGACAAGCTTGATATCACACTTGG
AGTTGCAATTGGATCATCTACACAAATATCCATGTTTGTGATACCCTTCTGCGTAGTTGTGGGGTGGATCATGGGACAGC
CAATGGACTTGAATTTTCAACTGTTCGAAACTGCCACACTTTTTATTACAGTGTTAGTCGTGGCATTTATGTTGCAGGAT
GGGACGTCAAACTATTTTAAAGGCTTGATGCTTATTCTGTGCTATCTCATAGTCGCAGCCAGTTTTTTTGTACACGTCGA
TCCTTCAGAAGATGGTAATTAA

>MdCAX2L-2_Pro
MVSIDGKTDLESDEEIPFSSSAATSKVEALDFEMIHLRSWADLANSWVSTHMWIRVPRSIYIVLFKAKINVLLPLGPLAI
LLHYITGKHGWVFFFSLVGIVPLAERIGYVTEQLAFYTGPTVGGLLNATFGNATEMIISIYALKNRMIRVVQQSLLGSIL
SNMLLVLGCAFFTGGIIHYQKIQVFNKSAALVNSGLLLMAVMGLMFPAVLHFTHSEIHFGKSELSLSRFSSCVMLVAYAS
YLFFQLRSHRNLYNPIEEEGIRDEDESDEEEAPEITHWEAIGWLAVLTVWVSVLSGYLVDAIQGASDSFNMPVAFISVIL
LPIVGNAAEHASAIMFAMKDKLDITLGVAIGSSTQISMFVIPFCVVVGWIMGQPMDLNFQLFETATLFITVLVVAFMLQD
GTSNYFKGLMLILCYLIVAASFFVHVDPSEDGN

>MdCAX3L-1_CDS
ATGGCTTCAAACCCCGACCAGCCATGGCTGCTAGAAAATGGCACCCTCAAGGGTTTAACCAAGGAGACCGGCCGGACTGG
ACGGACTGCGCACAACATGTCATCCTCTTCACTTCGGAAGAAGTCCGACCGCACACTTGTCTCCAAAGTTCCATGTGCCC
TTCTCAGACAGTTTCTGGCGAATTTGCAAGAGGTTTTACTGGGGACTAAACTCTTTGTTTTATTCCCAGCCATCCCTCTT
GCCATCGCAGCTCAGTGCTTTGGCTTTGCAAGACCTTGGGTGTTTGCGCTGAGCTTAATTGGACTCATGCCACTAGCAGA
ACGAGTCAGCTTCTTGACAGAACAAATTGCTTATTACACCGGTCCAACAGTGGGAGGCCTTCTAAATGCGACCTGTGGCA
ATGCTACAGAGCTCATAATTGCAATATTTGCCCTAGCCCAACACAAAGTAGCAGTGGTGAAGTACTCTCTACTGGGTTCC
ATTCTCTCAAATCTTCTCTTAGTCCTCGGCACTTCTCTCTTTTGTGGTGGCATTGCCAACATGAAAAAAGAACAAAAATA
TGATAGGAGACAAGCTGACGTGAACTCCCTCATGCTGCTCCTGGCTGTGTTGTGCCACTTGCTGCCAATGCTGTTCACGT
TTGCTGCTACAGGGAGCTCTACTGGTGTGGGAGTGGACCCCACACTCCATTTGTCCAGAGCCAGCAGCATTGTGATGCTC
TTAGCTTACGCTGCGTACATAGTTTTCCAGCTGTGGACACACCGTGAATTATTTGAAGCTCAGGAGGAATCGGACGATGA
TGATGTTGTTGAAGAAACACCTGATATAGGGTTCTGGAGTGGAATTGTGTGGCTGGTTGGGATGACTGCTGTCATTGCCT
TGTTGTCTGAGTATGTTGTGGGAACAATTGAGGAAGCAGCAGATTCTTGGGGCTTGTCGGTCAGCTTCATCAGCATAATC
TTGCTACCAATTGTTGGCAATGCAGCAGAACATGCAGGAGCAATCATATTTGCTTTCAAGAACAAGCTGGATATAACTCT
TGGTGTTGCTTTGGGGTCTGCAACTCAAATTGCCATGTTTGTGGTTCCGTTGTGCGTGATCATTGCTTGGATAATGGGAA
TTAACATGGATCTCAATTTCAGTGTCATTGAGACTGGCTCTTTGGCTTTATCAATACTTGCTGTGGCCTTCACATTACAG
GATGGCAGTTCCCACTACCTGAAGGGATTGGTTCTTCTGCTGTGCTACATTATCATTGCAGCCTGCTTCTTCGTAATCAA
ATCTCCACTTCATCAATCGAACATCCTGCACCCGGGACTTCAAACGTCCACTGGAGCAGTTCTTGGAGCTTAA

>MdCAX3L-1_Pro
MASNPDQPWLLENGTLKGLTKETGRTGRTAHNMSSSSLRKKSDRTLVSKVPCALLRQFLANLQEVLLGTKLFVLFPAIPL
AIAAQCFGFARPWVFALSLIGLMPLAERVSFLTEQIAYYTGPTVGGLLNATCGNATELIIAIFALAQHKVAVVKYSLLGS
ILSNLLLVLGTSLFCGGIANMKKEQKYDRRQADVNSLMLLLAVLCHLLPMLFTFAATGSSTGVGVDPTLHLSRASSIVML
LAYAAYIVFQLWTHRELFEAQEESDDDDVVEETPDIGFWSGIVWLVGMTAVIALLSEYVVGTIEEAADSWGLSVSFISII
LLPIVGNAAEHAGAIIFAFKNKLDITLGVALGSATQIAMFVVPLCVIIAWIMGINMDLNFSVIETGSLALSILAVAFTLQ
DGSSHYLKGLVLLLCYIIIAACFFVIKSPLHQSNILHPGLQTSTGAVLGA

>MdCAX3L-2_CDS
ATGGCTTCAAACCAAGACCAGCCATGGCTGTTAGAAAATGGCACCCTCAAGGGTTTAACCAAGGAGACCGCCCGCACCAG
CCGGACTGCGCACAACATGTCATCCTCTTCACTTCGGAAGAAATCCGACCGCACACTTGTCTCCAAAGTTCCGTGTGCCC
TTCTCAGACAGTTTCTGGGGAATTTGCAAGAGGTTTTATTGGGGACTAAACTCTCTGTTTTGTTCCCAGCCATCCCTCTT
GCCATTGCTGCTCAGTGTTTTGGCTTTGCAAGACCTTGGGTGTTTGCATTGAGCTTAATTGGACTCATGCCTCTAGCGGA
ACGAGTCAGCTTCTTGACAGAACAAATTGCTTATTACACCGGTCCAACAGTGGGAGGGCTTCTAAATGCGACATGTGGCA
ATGCTACAGAGCTCATAATTGCAATATTTGCCCTAGCCCAACACAAAGTTGCAGTGGTGAAGTACTCTCTACTGGGTTCC
ATTCTCTCAAACCTTCTCTTAGTCCTCGGCACTTCTCTCTTTTGTGGTGGCATTGCCAACATCAAGAAAGAACAAAAATA
TGACAGGAGGCAAGCTGATGTGAACTCCCTCATGCTGCTCCTGGCTCTGCTGTGCCACTTGCTGCCAATGCTGTTCACGT
TTGCTGCTGCAGGGAGCTCTACTGTTATTGGAGTGGACCCCACACTCCATTTGTCCAGAGCCAGCAGCATTGTGATGCTC
TCAGCTTACGCTGCATACATAGTCTTCCAACTGTGGACACACCGTGAATTATTTGAAGCTCAGGAGGAATCGGACGATGA
TGTTGTTTCGGAAGAAACACCTGCGATAGGGTTATGGAGTGGAATTGTGTGGCTGGTTGCAATGACTGCAGTCATTGCCT
TGTTGTCTGAGTATGTTGTGGGAACTATTGAGGAAGCAGCAGATTCTTGGGGCTTGTCCGTCAGCTTCATCAGCATAATT
TTGCTACCAATTGTTGGCAACGCAGCTGAACATGCAGGAGCAATCATATTTGCTTTCAAGAACAAGCTGGATATAACTCT
CGGAGTTGCTTTGGGGTCTGCAACTCAAATAGCCATGTTCGTTGTTCCGTTGTGCGTGATCGTTGCTTGGATTATGGGAA
TAAACATGGATCTCAATTTCAGTGTCATTGAGACTGGCACTTTGGCTTTATCAATACTTGCTGTGGCCTTCACATTACAG
GATGGCACTTCCCACTACCTGAAGGGATTGGTTCTTCTGCTGTGCTACATTATCATTTCAGCCTGCTTTTTCGTAAACAA
ATCTCCTCTTCATCAATCGAACATCGTGAACCTGGGGCTTCAAACGTCCACTGGAGCAGTTCTTGGAGCTTAA

>MdCAX3L-2_Pro
MASNQDQPWLLENGTLKGLTKETARTSRTAHNMSSSSLRKKSDRTLVSKVPCALLRQFLGNLQEVLLGTKLSVLFPAIPL
AIAAQCFGFARPWVFALSLIGLMPLAERVSFLTEQIAYYTGPTVGGLLNATCGNATELIIAIFALAQHKVAVVKYSLLGS
ILSNLLLVLGTSLFCGGIANIKKEQKYDRRQADVNSLMLLLALLCHLLPMLFTFAAAGSSTVIGVDPTLHLSRASSIVML
SAYAAYIVFQLWTHRELFEAQEESDDDVVSEETPAIGLWSGIVWLVAMTAVIALLSEYVVGTIEEAADSWGLSVSFISII
LLPIVGNAAEHAGAIIFAFKNKLDITLGVALGSATQIAMFVVPLCVIVAWIMGINMDLNFSVIETGTLALSILAVAFTLQ
DGTSHYLKGLVLLLCYIIISACFFVNKSPLHQSNIVNLGLQTSTGAVLGA

>MdCAX3L-3_CDS
ATGGAAGAATCCCAGGAGGCTTTGAACAACATAGAGAATGGGATTAGTAATTATAACAAGGGTTTAGGAAATAATAAGGA
GATTAACGGATCAAAGACGCCACAAAACTTGTCAGCTTCGATTGTACGAAAAAAATCCGACCCGATTCTTGTTTCGAATG
TTCGATTCCAAATGCTTAGAAATATGCTCAACAATTTGCATGAGGTTGTTCTTGGCACCAAGCTTGCAGTGCTCTTCCCA
GCCATCCCCCTTGCAATTCTGGCTGACTTCTATCACTTTGGGAGACCTTGGATTTTTGCTTTGAGTTTGCTCGGACTCAC
CCCACTTGCTGAACGTGTCAGCTTCCTCACTGAGCAAATTGCTTACTTCACTGGTCCAACAGTTGGAGGACTTCTCAATG
CAACATGTGGAAATGCAACAGAGATGATCATAGCATTCTTTGCTCTTCGCCAAAACAAAATACATGTTGTGAAATACTCC
CTTTTGGGTTCCATTCTCTCAAACCTCCTCCTTGTTCTTGGGACCTCTCTTCTCTTTGGAGGCTTGGCCAACCTGAAAAA
AGAACAAAGATATGACAGAAAGCAGGCTGATGTGAATTCACTACTTTTATTGCTGGGTTTACTATGCCACATGCTGCCAC
TGATGTTCCGATATGCCTCAGGGTTGGGCAACCCCTTTGCCATCGACACTCTTCAGTTGTCAAGAACAAGCAGCATTTTT
ATGCTCATAGCATATGTTGCCTATATCTTCTTCCAGTTAAAAACCCACCGGCAATTGTTTGAGTCACAAGAGGAAGATGA
AGATGAAGACGGAGAAAAAGCCGTGATAGGGTTTTGGAGTGCATTCAGTTGGCTGGTTGGTATGACAATTATCATAGCTC
TCTTGTCTGAGTATGTTGTGGGTACAATCGAGGCTGCATCAAATTCTTGGGGAATTTCTGTGAACTTCATCAGCATTATT
TTGCTACCAATTGTTGGGAATGCTGCTGAACATGCTGGTTCCATAATTTTTGCTCTCAAGAACAAGTTGGATATATCTTT
GGGAGTTGCTTTAGGTTCTGCATCCCAAATTTCTATGTTTGTGGTCCCTTTAAGTGTGATTGTTGCATGGATAATGGGCA
TCCAAATGGACCTTGATTTCAGTCTCCTTGAAACTGGTTCTCTTGCTTTCACTATAATCATCACAGCCTTCACATTGCAG
GATGGAACTTCACATTATATGAAAGGAGTCATTCTTTTCCTATGCTACGTTGTTATTGCCGCATGCTTTTTTGTTGACAA
AATTCCCATGAATGAGACAATTGTGGGCAATTTGGGAACAGTGCATGAACCATCCTCTGGAATCTTGTTTGCTTGA

>MdCAX3L-3_Pro
MEESQEALNNIENGISNYNKGLGNNKEINGSKTPQNLSASIVRKKSDPILVSNVRFQMLRNMLNNLHEVVLGTKLAVLFP
AIPLAILADFYHFGRPWIFALSLLGLTPLAERVSFLTEQIAYFTGPTVGGLLNATCGNATEMIIAFFALRQNKIHVVKYS
LLGSILSNLLLVLGTSLLFGGLANLKKEQRYDRKQADVNSLLLLLGLLCHMLPLMFRYASGLGNPFAIDTLQLSRTSSIF
MLIAYVAYIFFQLKTHRQLFESQEEDEDEDGEKAVIGFWSAFSWLVGMTIIIALLSEYVVGTIEAASNSWGISVNFISII
LLPIVGNAAEHAGSIIFALKNKLDISLGVALGSASQISMFVVPLSVIVAWIMGIQMDLDFSLLETGSLAFTIIITAFTLQ
DGTSHYMKGVILFLCYVVIAACFFVDKIPMNETIVGNLGTVHEPSSGILFA

>MdCAX3L-4_CDS
ATGGAAGAATCCCAGGAGGCTTTGAACAACATAGAGAATGGGATTAGTGATTATAACAAGGGTTCAGGAAATAATAGAGA
GCAGTGGATCAATGTATCAAGAACACCACAAAATTTGTCAACTTCGATTGTACGAAAAAAATCCGACCCGATTCTTGTTT
CGAATGTTCGATTCCAAATGCTTAGAAATATTCTCAACAATTTGCACGAGGTTGTTCTTGGCACCAAGCTTGCAGTGCTC
TTCCCAGCCATCCCCCTTGCAATTCTGGCTGACTTTTATCACTTCGGGAGACCTTGGATTTTTGCTTTGAGTTTGATGGG
ACTCACCCCACTCGCTGAACGTGTCAGCTTCCTTACTGAGCAAATTGCTTACTTCACTGGTCCAACAGTTGGAGGACTTC
TTAATGCAACATGTGGAAACGCAACAGAGATGATCATAGCATTATTTGCTCTTCGCCAAAACAAAATAAATGTTGTGAAA
TACTCCCTATTGGGTTCCATTCTTTCAAACCTCCTCCTTGTTCTTGGGACCTCTCTTCTCTGTGGAGGCTTGGCCAACCT
GAAAAAAGAACAAAGATATGATAGAAAGCAGGCTGATGTGAATTCACTACTTCTATTGCTGGGTTTACTATGCCACATGC
TGCCACTGATGTTCAGATATGCCTCGGGGTTGGACAATCCCTTTGCCATCGACACTCTTCAGTTGTCAAGAACAAGCAGC
ATTTTTATGCTCATAGCATATGTCGCCTATATCTTCTTCCAGTTAAAAACCCACCGGCAATTGTTTGAGTCACAAGAGGA
AGATGAAGATGAAGACGAAGAAATAGCAGTGATAGGGTTTTGGAGTGCATTCAGTTGGCTGGTTGGTATGACAATTATCA
TAGCTCTCTTGTCTGAGTATGTTGTGGGTACGATCGAGGCTGCATCAAATTCTTGGGGAATTTCTGTGAGCTTCATCAGC
ATTATTTTGCTACCAATTGTTGGGAATGCTGCTGAACATGCTGGTTCCATAATTTTTGCTCTCAAGAATAAGTTGGATAT
TTCTTTGGGAGTTGCTTTAGGTTCTGCATCCCAAATTTCTATGTTTGTGATCCCTTTAAGTGTGATTGTTGCATGGATAA
TGGGCGTCCAAATGGACCTTGATTTCAGTCTCCTTGAAACTGGTTCTCTTGCTTTCACCATAATCATCACAGCCTTCACA
TTGCAGGATGGAACTTCACATTATATGAAAGGAGTCATTCTTTTCCTATGCTACATTGTTATTGCCGCATGCTTTTTTGT
TGACAAAATTCCCTCGAATGAGACACTTGTGGGCAATTTGGGAACACTGCATGAACCATCCTCTGGAATCTTGTTTGCTT
GA

>MdCAX3L-4_Pro
MEESQEALNNIENGISDYNKGSGNNREQWINVSRTPQNLSTSIVRKKSDPILVSNVRFQMLRNILNNLHEVVLGTKLAVL
FPAIPLAILADFYHFGRPWIFALSLMGLTPLAERVSFLTEQIAYFTGPTVGGLLNATCGNATEMIIALFALRQNKINVVK
YSLLGSILSNLLLVLGTSLLCGGLANLKKEQRYDRKQADVNSLLLLLGLLCHMLPLMFRYASGLDNPFAIDTLQLSRTSS
IFMLIAYVAYIFFQLKTHRQLFESQEEDEDEDEEIAVIGFWSAFSWLVGMTIIIALLSEYVVGTIEAASNSWGISVSFIS
IILLPIVGNAAEHAGSIIFALKNKLDISLGVALGSASQISMFVIPLSVIVAWIMGVQMDLDFSLLETGSLAFTIIITAFT
LQDGTSHYMKGVILFLCYIVIAACFFVDKIPSNETLVGNLGTLHEPSSGILFA

>MdCAX5L-1_CDS
ATGATGAATTATAAGCCTGGAATCCAGTCTCAACTTGAAATGGAATCACTGGGTAAGGGATCAATACATGAGTTTGAGGA
TGAGAGTCTTTTTCCTCCAAAGACAGATGCTCAAAAGACAAGTTCTATTGAAGCTGTGGGAGAATGTTCGTTTTCAGGAG
GTTCACAAGCTTGCGGTGATGAAGTGTGGAGGAATATTTTTTATAGAAGCATAAAGACTGTTGTTTTCTCAACTAAACTC
AACTTGCTTATGCCTTTTGGACCGCTAGCGATATTTGTCTCTAAGCTAACCGGCCATAATGGCTGGGTCTTTGTTTTGAG
CTTGTTGGGTATAACACCTTTAGCTGAGCGTTTAGGTTATGCTACCGAGCAGCTGGCATTCTATACTGGAGCTACTGTTG
GGGGTCTTTTAAATGCTACTTTTGGAAATGCAACAGAACTGATTATATCAATATATGCACTGAAACGTGGAATGTTACGC
GTTGTTCAGCAGTCGTTATTAGGCTCTATTCTGTCAAACATGTTGCTGGTGCTTGGCTGTGCATTCTTCAGTGGTGGACT
TGTTTTTCAAGAGAAAGAACAGGTGTTTAACAAGGCAACTGCTGTTGTAAATTCAGGCTTGTTGTTAATGGCAGTCATGG
GCCTACTTTTTCCAGCTGTCTTGCACTACACTCACACTGAGGTGCATTTCGGAAAGTCAGAGTTGGCACTATCAAGATTT
AGCAGCTGTGTCATGCTCCTGGCATATGCTGCTTATCTTTTCTTCCAGTTAAAGAGTCAGCATAATCAATATGTTCCTCT
AAATGAGGAAGAGATTCAGAATGAAGAGAATGCAGATGACGATGAAGCTCCTGAGATATCTAAATGGGAATCAATAATTT
GGCTATCAATAATGACTGCTTGGATCTCAATTGTATCCGAATATTTAGTTAATGCCATAGAGGGAGCATCTATAGCATGG
AACATGCCAATTTCATTTATCAGCGTTATTTTGCTCCCAATTGTGGGTAATGCCGCAGAGCATGCCAGTGCTATTATGTT
TGCCATGAAGGACAAGCTTGACATTTCTTTGGGAGTGGCAATAGGGTCGTCAACGCAGATATCCATGTTTGGGATTCCTT
TCTGCGTGGTTGTTGGGTGGATTATGGGGCGCCCAATGGACTTGAACTTTCAGCTTTTTGAGACGGCAACCCTTTTCATA
ACTGTCTTAGTTGTAGCCTTCTTGCTGCAGGATGGAACCTCTAATTACTTCAAAGGGTTGATGCTTATTCTTTGTTATCT
GATAGTTGCTGCAAGTTTCTTTGTTCACGTAGATCCTTCTCCGGCAGCAGAGGAAACGCAAACAAAAACGTAA

>MdCAX5L-1_Pro
MMNYKPGIQSQLEMESLGKGSIHEFEDESLFPPKTDAQKTSSIEAVGECSFSGGSQACGDEVWRNIFYRSIKTVVFSTKL
NLLMPFGPLAIFVSKLTGHNGWVFVLSLLGITPLAERLGYATEQLAFYTGATVGGLLNATFGNATELIISIYALKRGMLR
VVQQSLLGSILSNMLLVLGCAFFSGGLVFQEKEQVFNKATAVVNSGLLLMAVMGLLFPAVLHYTHTEVHFGKSELALSRF
SSCVMLLAYAAYLFFQLKSQHNQYVPLNEEEIQNEENADDDEAPEISKWESIIWLSIMTAWISIVSEYLVNAIEGASIAW
NMPISFISVILLPIVGNAAEHASAIMFAMKDKLDISLGVAIGSSTQISMFGIPFCVVVGWIMGRPMDLNFQLFETATLFI
TVLVVAFLLQDGTSNYFKGLMLILCYLIVAASFFVHVDPSPAAEETQTKT

>MdCAX5L-2_CDS
ATGAATTATAAGCCTGGAATCCAGTCTCAACTTGAAATGGAATCACTGGGTAACGGACCAATACATGAGTTTGAGGATGA
GAGTCTTTTTACTCCAAAGACAGAGGCTCAAAAGACACGTTCTATTGAAGCAGTGGGAGAATGTTCGTTTTCAGGAGGTT
CACAAGCTAGCGGTGATAAAGTGTGGAGGAATATTGTTTATAGAAGCATAAAGACTGTTGTTTTCTCAACTAAACTGAAC
TTGCTTATGCCTTTTGGGCCGCTAGCGATACTTGTCTATAAGCTAACCGGCCATAATGGTTGGGTCTTTGTTTTGAGCTT
GTTGGGTATAACACCTTTAGCTGAGCGTTTGGGTTATGCTACTGAGCAGCTGGCATTCTATACTGGAGCTACTGTTGGGG
GTCTTTTAAATGCTACTTTTGGAAATGCAACAGAACTGATTATATCAATTTATGCACTGAAACGTGGAATGTTACGCGTT
GTTCAGCAGTCGTTATTAGGCTCTATTCTGTCAAACATGTTGCTGGTGCTTGGTTGTGCATTCTTCAGTGGTGGACTTGT
TTTTCAAGAGAAAGAACAGGTGTTTAACAAGGCAACTGCTGTTGTGAACTCTGGCTTGCTGCTAATGGCAGTCATGGGCC
TACTTTTTCCAGCTGTCTTGCACTACACTCACACTGAGGTTAATTTCGGGAAGTCAGAGTTGGCACTTTCAAGATTTAGC
AGCTGTATCATGCTCCTGGCATATGCTGCTTTTCTTTTCTTCCAGTTAAAGAGTCGGCATAATCAATATGTGCCTTTAAA
TGAGGAAGGGATTCAGAATGAAGAGAACGCAGATGACGATGAAGCTCCTGAGATCTCTAAATGGGAATCAATAATTTGGC
TATCAATAATGACTGCTTGGATCTCAATCGTATCCGAATATTTAGTTAACGCCATAGAGGGAGCATCTATAGCATGGAAC
ATGCCAATTTCATTTATCAGCGTTATTTTGCTCCCAATTGTGGGTAATGCTGCAGAGCATGCCAGTGCTATTATGTTTGC
CATGAAGGACAAGCTTGACATTTCTTTGGGAGTGGCAATAGGGTCGTCAACGCAAATATCCATGTTTGGGATTCCTTTCT
GCGTGGTTGTTGGGTGGATTATGGGACGCCCTATGGACTTGAACTTTCAGCTTTTTGAGACGGCAACACTTTTCATAACT
GTCTTAGTTGTAGCCTTCTTGCTGCAGGAGGGAACTTCTAATTACTTCAAAGGGTTGATGCTTATTCTTTGTTATCTGAT
AGTTGCTGCAAGTTTCTTTGTTCACGTAGATCCTTCTCCGGCAACAGGTACGCCCCCCTTCTAG

>MdCAX5L-2_Pro
MNYKPGIQSQLEMESLGNGPIHEFEDESLFTPKTEAQKTRSIEAVGECSFSGGSQASGDKVWRNIVYRSIKTVVFSTKLN
LLMPFGPLAILVYKLTGHNGWVFVLSLLGITPLAERLGYATEQLAFYTGATVGGLLNATFGNATELIISIYALKRGMLRV
VQQSLLGSILSNMLLVLGCAFFSGGLVFQEKEQVFNKATAVVNSGLLLMAVMGLLFPAVLHYTHTEVNFGKSELALSRFS
SCIMLLAYAAFLFFQLKSRHNQYVPLNEEGIQNEENADDDEAPEISKWESIIWLSIMTAWISIVSEYLVNAIEGASIAWN
MPISFISVILLPIVGNAAEHASAIMFAMKDKLDISLGVAIGSSTQISMFGIPFCVVVGWIMGRPMDLNFQLFETATLFIT
VLVVAFLLQEGTSNYFKGLMLILCYLIVAASFFVHVDPSPATGTPPF

>MdCAX5L-3_CDS
ATGGATTCTGATAACCGTTACAACAACGACGACAACAAGAGCAGGAACAACGATGCATCCACAATAAAAATAAATTCTCA
TGTTGAGATGGGATCAACGCAATCCAAATCAGTGTTTGAGTTCGAGGATCAGAGCCTAGTTGGTCCCGAAAAACATTCTT
TGGATGAGGCTCCCCTCAGAGCTCTATATTCTGGTGGTGCAAATGACTGCTGTCCCCATGTCCTGAAGAACAGTGTCGCT
GATAGCATCAGGACTGTAGTTTTCTCTGCCAAAATTAACCTGCTCATGCCTTTTGGCCCTTTGGCAATCGTGGTTGATAA
ATTAACCGGTCATCATGGTTGGGTCTTTCTTTTAAGCTTGTTGGGAATCATACCCTTGGCTGAGAGATTAGGATACGCAA
CAGAGCAGCTGGCTTGCTATACTGGACCAACAGTTGGAGGTCTTTTAAATGCCACCTTTGGAAACGCAACGGAATTGATA
ATATCAATTTATGCTCTGAAACGCAGCATGATTCGTGTTGTTCAACAGTCCTTACTAGGCTCAATCCTGTCGAACATGCT
GCTCGTGCTTGGATGTGCATTCTTCGCGGGTGGACTTGTGCATTCAAAGACGGAGCAAGTGTTCAACAAGGGAACTGCTG
GAGTGAACTCTGGATTGCTATTGATGGCAGTCATGGGTCTGCTCTTTCCAGCAGTACTGCACTCTACTCGGACAGAGTTG
CACTATGGGAAGTCTGAGTTATCCCTTTCGAGATTCACTAGCTGCATTATGCTCGTCGCCTATGCTTCATTTCTGTTTTT
CCAATTGAGAAGCCAGCATAATTTGTATATTCCAGTTAATCAGGCAGAGGATCAGACCGAAGAAAATTCAGATGAGGAAG
AGGCTCCTGAGATCACTAAGTGGGAATCCATAATATGGTTATCAATTCTGACTGCGTGGATTTCAGTCCTCTCGGAATAC
TTAGTTAACGCTATAGAGGGTGCATCTGTTGCAATGGGCATCCCGGTTGCATTTATTAGTGTTATTCTGCTCCCAATCGT
TGGAAATGCAGCAGAGCACGCTGGTGCTGTTATGTTTGCCATGAAAGACAAGCTTGATATTACTTTGGGTGTGGCAATAG
GCTCATCAACGCAGATCTCAATGTTTGGAATTCCGTTTTGTGTGGTGGTTGGGTGGTGCATGGGGTGCCCTATGGACTTA
GATTTCCAACTGTTTGAGACAGCGACGCTTTTCATAACTGTTCTGGTGGTAGCCTTCATGCTGCAGGAGGGAACATCTAA
TTACTTCAAAGGACTAATGCTCATTCTTTGCTACATTATCGTCGCTGCGAGCTTCTTTGTACATAGAGATCCTAAAGCGA
TTCAGGATAAGCCCCAGAACCCGAAGCAGTAA

>MdCAX5L-3_Pro
MDSDNRYNNDDNKSRNNDASTININSHVEMGSTQSKSVFEFEDQSLVGPEKHSLDEAPLRALYSGGANDCCPHVLKNSVA
DSIRIVVFSAKINLLMPFGPLAIVVDKLTGHHGWVFLLSLLGIIPLAERLGYATEQLACYTGPTVGGLLNATFGNATELI
ISIYALKRSMIRVVQQSLLGSILSNMLLVLGCAFFAGGLVHSKTEQVFNKGTAGVNSGLLLMAVMGLLFPAVLHSTRTEL
HYGKSELSLSRFTSCIMLVAYASFLFFQLRSQHNLYIPVNQAEDQTEENSDEEEAPEITKWESIIWLSILTAWISVLSEY
LVNAIEGASVAMGIPVAFISVILLPIVGNAAEHAGAVMFAMKDKLDITLGVAIGSSTQISMFGIPFCVVVGWCMGCPMDL
DFQLFETATLFITVLVVAFMLQEGTSNYFKGLMLILCYIIVAASFFVHRDPKAIQDKPQNPKQ

>MdCAX5L-4_CDS
ATGGGATCAACACAGCCCAAATCAGTGTTTGAGTTCGAGGATCAGAGCCTAGTTGGGGGTGAGAAACATTCATTGGATGA
GGCTCCCCTCAGGGATCTTTATTCTGGTGGTGCAAATGACTGTTGTCCCCATGTCATGAAGAATAGTGTGGTCGATAGCA
TCAGGATTGTAGTTTTCTCTGCCAAAATTAATTTGCTCATGCCTTTTGGCCCGTTAGCAATCGTGGTTGATAAATTAACC
GGTCATCATGGTTGGGTCTTTCTTTTAAGCTTGTTGGGAATCATACCTCTGGCTGAGCGATTAGGGTATGCAACGGAGCA
ACTGGCTTGCTATACTGGACCAACAGTTGGAGGTCTTTTAAATGCCACCTTTGGAAACGCAACAGAATTGATAATATCAA
TTTATGCTCTGAAAAGAGGCATGATTCGTGTTGTTCAACAATCCTTACTAGGCTCAATCCTATCGAACATGTTGCTCGTG
CTTGGATGCGCATTCTTTGCTGGTGGACTTGTGCATTCACACAGGGAGCAAGTGTTCAACAAGGCAACTTCTGGAGTGAA
CTCTGGATTGCTATTGATGGCAGTCATGGGTCTGCTCTTTCCAGCAGTACTGCACTCTACTCGGACAGAGTTGCACTATG
GGAAGTCTGAGTTATCTCTTTCGAGATTCACTAGCTGCATTATGCTCGTCGCCTATGCTTCATATCTGTTTTTTCAATTG
AGAAGCCAGCATAATTTATATATTCCAGTTGATCAGTCAGAGAATCATACTGAAGAAAATTCAGACGATGAAGAGGCTCC
TGAGATCTCTAAGTGGGAATCCATAATATGGCTATCAATTCTAACCTTGGTGATTTCAGTCCTCTCGGAATATTTAGTTA
ATGCTATAGAGGGTGCATCTGTTGCAATGAGCATCCCAGTTGCCTTTATTAGTGTTATTTTGCTCCCAATTGTTGGGAAC
GCAGCAGAGCATGCCGGTGCTGTTATGTTCGCCATGAAAGACAAGCTTGATATAACTTTAGGAGTGGCAATTGGCTCATC
AACCCAGATATCTATGTTTGGAATTCCGTTTTGTGTGGTGGTTGGGTGGTTCATGGGGTGCCCTATGGACTTAGATTTCC
AACTGTTTGAGACAGCGACACTTTTCCTAACTGTTCTGGTGGTAGCCTTCATGCTGCAGGAGGGAACATCTAATTACTTC
AAAGGACTAATGCTCATTCTTTGCTACATTATCGTCGCTGCGAGCTTCTTTGTACATAGAGATCCTAAAGCGATACAGGA
TAAGCCCCAGAACCCGAAGCAGTAA

>MdCAX5L-4_Pro
MGSTQPKSVFEFEDQSLVGGEKHSLDEAPLRDLYSGGANDCCPHVMKNSVVDSIRIVVFSAKINLLMPFGPLAIVVDKLT
GHHGWVFLLSLLGIIPLAERLGYATEQLACYTGPTVGGLLNATFGNATELIISIYALKRGMIRVVQQSLLGSILSNMLLV
LGCAFFAGGLVHSHREQVFNKATSGVNSGLLLMAVMGLLFPAVLHSTRTELHYGKSELSLSRFTSCIMLVAYASYLFFQL
RSQHNLYIPVDQSENHTEENSDDEEAPEISKWESIIWLSILTLVISVLSEYLVNAIEGASVAMSIPVAFISVILLPIVGN
AAEHAGAVMFAMKDKLDITLGVAIGSSTQISMFGIPFCVVVGWFMGCPMDLDFQLFETATLFLTVLVVAFMLQEGTSNYF
KGLMLILCYIIVAASFFVHRDPKAIQDKPQNPKQ
