# Supplementary material for: Genome-wide analysis of the apple CaCA superfamily reveals that MdCAX proteins are involved in the abiotic stress response as calcium transporters
Source: BMC Plant Biol. 2021 Feb 8;21:81. doi: 10.1186/s12870-021-02866-1 (PMC7869505; doi:10.1186/s12870-021-02866-1)
Supplement: Supplementary file 8 — Additional file 8: Table S2. Basic information for the 3D structure prediction of MdCAX proteins in apple. [file 12870_2021_2866_MOESM8_ESM.xlsx]

## Sheet: Sheet1
Table S2: Basic information for 3 d structure prediction of MdCAX proteins.
Protein	Length (aa)	Ligands	GMQE	QMEAN	Template	Seq Identity	Oligo-state	Found by	Method	Resolution	Seq Similarity	Range (aa)	Coverage	Description
MdCAX2L-1	433	None	0.66	-3.98	4k1c.1.A	43.55	monomer	BLAST	X-ray	2.30Å	0.4	53 - 427	0.86	Vacuolar calcium ion transporter
MdCAX2L-2	433	None	0.65	-4.72	4k1c.1.A	38.65	monomer	HHblits	X-ray	2.30Å	0.38	49 - 428	0.93	Vacuolar calcium ion transporter
MdCAX3L-1	450	1 x CA: CALCIUM ION	0.62	-3.86	4k1c.1.A	37.53	monomer	HHblits	X-ray	2.30Å	0.38	55 - 429	0.85	Vacuolar calcium ion transporter
MdCAX3L-2	450	None	0.62	-3.76	4k1c.1.A	37.99	monomer	HHblits	X-ray	2.30Å	0.38	55 - 429	0.84	Vacuolar calcium ion transporter
MdCAX3L-3	451	1 x CA: CALCIUM ION	0.62	-3.85	4k1c.1.A	36.53	monomer	HHblits	X-ray	2.30Å	0.38	59 - 429	0.83	Vacuolar calcium ion transporter
MdCAX3L-4	453	1 x CA: CALCIUM ION	0.61	-4.07	4k1c.1.A	36.6	monomer	HHblits	X-ray	2.30Å	0.38	61 - 431	0.83	Vacuolar calcium ion transporter
MdCAX3L-5	438	None	0.64	-3.92	4k1c.1.A	36.34	monomer	HHblits	X-ray	2.30Å	0.37	58 - 432	0.86	Vacuolar calcium ion transporter
MdCAX5L-1	450	None	0.64	-4.10	4k1c.1.A	43.7	monomer	BLAST	X-ray	2.30Å	0.4	63 - 438	0.83	Vacuolar calcium ion transporter
MdCAX5L-2	447	None	0.64	-4.55	4k1c.1.A	43.51	monomer	BLAST	X-ray	2.30Å	0.4	62 - 437	0.83	Vacuolar calcium ion transporter
MdCAX5L-3	463	None	0.62	-4.26	4k1c.1.A	41.21	monomer	BLAST	X-ray	2.30Å	0.39	74 - 451	0.86	Vacuolar calcium ion transporter
MdCAX5L-4	434	None	0.65	-4.20	4k1c.1.A	44.15	monomer	BLAST	X-ray	2.30Å	0.41	45 - 422	0.87	Vacuolar calcium ion transporter
