# Supplementary material for: Genome-wide analysis of the apple CaCA superfamily reveals that MdCAX proteins are involved in the abiotic stress response as calcium transporters
Source: BMC Plant Biol. 2021 Feb 8;21:81. doi: 10.1186/s12870-021-02866-1 (PMC7869505; doi:10.1186/s12870-021-02866-1)
Supplement: Supplementary file 9 — Additional file 9. Sequences of the promoter regions (− 1500 bp) of MdCAX genes. [file 12870_2021_2866_MOESM9_ESM.txt]

>MD17G1143500_MdCAX2L-1
ATTATTTGCACTTTTTATACAATAAAAAAACACCACCTTAAAATGTAAGGATAAATGCAGATTTGCTAGACTTATATTGT
TAGACAACTGTTCTTGTTAAATCATTTTCAATGGGCTCCTTAAATAAACTTCTTAATTAAAATTTTAGAAAATTTGGAAA
ATTTCATCTCGAATCACACTCTCTATCGCTAGGATGGTCCAAATTGTTGTGAGCTCCTAAACCAAAGGAGGGATAAAGGA
GCTCGTTGCATGAATTACTACCTTTTTAATAATTCGTGAAGTAAATCATATTTATTATAAACTCCATGAATTAAAAAGTG
AGATTGGAGTAGGAATATTTAGAGGAGCTCTTAGCTTTCTAGCCTTAACAAAAAAATAGACAACGTGATTTGAGATGCTC
TTATATCAACCTGCGTACTCTCCTGGTGAAAAGAGTGCAAAAATCATTTTTCTGAAATTTTGGAGTAGATTTCTTGAGGG
AGAAAAAAAAAAAAAAAAAAAAAAAATTCTTTATTTGTTATCCACGTTGGACCAACATGTAGCGCATAATATTTTGGTTC
TAACGTAACGTGTGTCAGATTAAGAAATAAATTATTTAAAAATGGAAAAACAATTAAGAAATCAAACTTGGAATAAATCA
ATGAGGACTCCCTACTTCGCAGAACTTTCCTTCTTAGTGTATAATAATTCTCGTTTGTCATAAAATCATTTGCCGGGTGC
CGGCATCGAACTCCATCTCCTCCTCCACTCTTGACTCCATCTCTCTTCTTTCTTTTCTAACATTCAACAGACCCAGAGTG
CTGGGCTCCACTCAAACCCAACTCTCTCTCTCTCTCTCTCTCTCTCTGAAAGAGGCAAAGAGGGAGGAGAAGTTGATCCA
TTTGATCAAATCAATCCATTTTGGCTTCTGGGTTTGAGGTAATACGGTTGTTTCTCTGTTTGTTTTGCTGTATTTGTTTG
TAAAAATGGTTTCTTTTCAAGTGGGTTGGTGCCACTTGATGTTGTGGCTGATCTGTAAGTAGATGGCTTGCACTCCATGC
CATCTGTGCTGATTCTTCATTTGTTTCAACTTCCAAACACTGCCTAATTAATTTTACTCAGCTTTATTTGGTATGTGATT
GAAGTGGTTGTTTGAAAGCAGTCATTTAAGCAGTCTTAGGTGGAAAAACTGGGTTGTTTGAATGCAGTCATTAATTTTTC
TTTCAGATTGCAGGCCATAGCTCTGAAAAGATGAAAAAGTGGAAAAAAATGAAGATATAATCAGCAGTTTTAGGGAAAAC
CAATGAAGTTTCTTCCTTTTGGGAGTGATCTCTAATGGGTCACCAGACATTTACTGGTTTTTGATAATTTTTAGCTTGGT
GTGCGTTGTTGTCCTCCAAGTTTCTTAACCAAATGGGTAAATGTAGCTTTTGGTGTGTGTGAATACAGTGCCCTGCTTTG
GTGTAATCGTGATTCCGTGTTCTGCCCCCTTCTTAATTGGTTGATAATTTGTACTTGCAG

>MD09G1157100_MdCAX2L-2
TTTTTATTTTTTCATCTTCATGTTTTTTTGAATTATTTTTATTATTATTTTAGTGTCCAAGTAATCAAATAAGTGATATC
CAATGTTGCCACATGTGCATGTAACGGAAAAATTAACTGAGACTTAACGGATGTGACATTTTCAGTAAATTAGGTACTTC
TTTGGAAAGTTTGAAAAGGTTGAGACCAATATAAAATTACACTAAAAGGTTATGAGGTTTTATTAGGTACTTAATCCTTA
AAAGTATGATTAGAGTATAAATTTTAAAAGGAGCTTCTAACTTTCTACTCTTAGCTAAAAATTAAAGAGCGTGATTGAAG
ATGTTCATATATGTCAGTCTACACACAACAAACTCTTGGTGAAAAGGAGTGCAGAATAAAATTTTAAGGTAAATTTCTCG
AGATTATTATATTCTTTGTATGTTTTCAACATTGGATCAACATGTTGCACATACTATTTTGGTCCGAACATGTAACACAT
ATATAACTCTTAAGAAATAAATATATGAACATAATAATAAACAAGAACATATCTAAATCTAATCAACCACGAAAATGGGT
TGTTGGTGGGAGAGGAACAGAAAGAAAGAACATTCAAAGATTGGAAAACAATTAAGAAATCAAACCTTGAATCACGAGGC
CTCCCTATTTTGAATTTTCTCAGAACCTTCCTTTTAAATGTATAATAAGTCTCGTTTTGTCTTAAAATCTTTTGCCGGGT
TCTGGCATCCAACGCCATCTCCTCCTCCACTCTTGACTCTATCTCTCTTCTGCTTTTCACAGACCCAAAGTGCTGGGCTC
CATTTTCAGACAAACGTTCTCTCTCTCTCTCTCTCTCTGAAGGAGGCAAAGACTGAGGAGAAGTTGGTCCATTTGCTCAA
ATCCAATCCATTTTTGCTTCTGGGTTTGAGGTAATACTGTTGTTTCTCTCAGAATCTATAAACTTAATCGTTTTTAATTG
AAATGTTCTGTTTGTTTTGCTGTATTTGTTAGTAAAAATGATTTCTTTTCAAGTGGGTTGGTGCCATTTGGTGTTTTGGC
TGATCTGTAAGTAGATGGCTTGCACTCCATGCCATCTGTTCTGATTCTTCATTTATTTCAACCTCCAAACACTGCCTAAT
TAATTTTACTGAGCTTTATTTGGTATGTGATTGAAGTGAAGAAAACTGGGTTGTTTAAATGTAGTCATTTGGTTACTTTC
AGATTGCATCCCGTAGCCCTTAAAAGATGAAAAGGTGGAATGAAAATATAATCAGCAGTTTTGGGGAAAACCAATGAAGT
TTCTTCGTTTTTGGGATTGTTCTCTAATGGGGTCACCATGCATTTATTGTTTTTTGCTAATTTTTAACTTGGTGTACATT
GTTGTCCTCCAAGTTACTTAACCAAATGGGTAAATGTAGCTTCTTTTTTTTTTTTTTTGTGAGTAAAGTTCCTTGCTTTG
GTGTAATCGCGTTTCCGTGTTCTGCCCTCTTCTTAATTGGTTGGTAATTCTTACTTGCAG

>MD04G1151600_MdCAX3L-1
CACCACGTCCATTTCCACGAAGTCGTCCACCACGACCTCTGGCAGTGACAAAAGCATTCACCGGAGCAGCCTCCACAGGT
TGAGCATTCTGTGCAGCCATGCGTCTTTCGATAGTCAGTAGGAGGGCCTCAAGTGTAGGGTACGCGATTAGAGTATCACG
TGCTTGAGCAGCACTCACTGTCATTTCATAGGCAGGGCCCAAATTGTTCAAGATAATCTGGACAAGTTCATCATCATTCA
CGGGGTTGCCAGCTAGGGCAAGGTTATCAGCAATCGAGTTCATTCGATCAAGATAATCAGCAATAGACATGTCTCCTTTC
TTAGTTTGCATCAGTTCATTGCGAAGAAACAAAATACGATTTTGGGACGTAGAAGCATACCGTTGCTCGAGAGCCTCCCA
GCTGTCATGAGAGGACTTCTTGCTGGCGACGACGGACAACACAGAGGGCGTAAGAGAGCCATTGATCCAGCTGAGTATCA
GTTGATCATGCTGCACCCAGGTTGTGTATGCAGGGTTGATAGCAGCAGCACCAGGAAGATGTTTGGGTGGACATACAATG
GACCCATCAACATATCCCATCAGGTTACGACTCTTGAGGATTGGTAGGATCTGAGCCAACCACAGAGGATAGTTGGTTCG
ATCCAGTTTGATGTTGACAACCGTAGTCATGGAGGAGAAAGGATTCATGGTAGGGTTTGAAAGAGAGTTGGTGGAGGTTG
CAGCGCCGTTTGTGGTATCAGCCATGGAAAAAAAAATTCAGGATCTAAGTCGTTAGACTGCTAGGGCTCGTATACCATGT
AAAACTTAAGAACTCCCAAGGTTTTACTTTAATTTGCATCCCCTTTCAAAGAGAGGCTGCATGTATTTATATTCACGTTC
AGATTACATCAGGGATTGAAATCCCTATTTACAAGGCTATTTCAAATTCAAATTTACAACAGAAGCTACAAAGTGTATTA
CGGAAAGCAACTAACATTCGAAAAGAAGTTTGAACTAATCTAACTCTTCTTGGATAAGAGTTTAGGTTGATCACAACCTC
CTGAATTTGAGGAAACCACCACCAGACTCGGACTTGGTCTAACAAATCCTAACCACTAGATTAACTACGATATTATGGAG
AATTAAATTTGAATTTTAATTGCACGTTATATTATTGTATCGAAAAATCAACTGCATTATAGTATCATGTTAGTTTGAAA
AAAAAGAGGATCAAGAAGTGTAGCATTGTCTAATGCAGGACGAATATACATTTTTTTTTATCTCTTATTTTAGGAAATAT
GTGACGTAATAAGTCTGTAAGCTGTATATTAAATTAAAAAAATGAAACTTCCTGAAAGCCTACTTGGCAAATACAAAAAA
CATCTCAACTCTCTATTTAAACCGTATAACTCCTCAGTCTACTTCATCTCAACAGATACTGTCTAGCTAGCTACATAGCG
AGCCTGTGCATACCTTGCCTTGTTTTTCTTCTACATTTTTGTGTTGAACCACCATCGATC

>MD12G1165800_MdCAX3L-2
ACTTAAACAACATTTTAGTTGTAGTTTTTAAATAATAAATTATGTTTGGCCCTATAACCCTTTGGCCCTCGGTTGGAGAT
GATTTTTTGTGATAGGGCTAAAACGAGCCCTCTGGCCCTCGGTTGAAAACGGAGGCAAATATGGCCCTGTATTGTTCATT
AAAATATTAATATCTTGGAGAATCTTGGAGGGCCAAAGGGCTAAAACGAGCCATCTGGCCAGCCCTCGGTTAGAGATGGC
CTAAGCCATTACCAAGGAGCTAATTCGTTTCAGAACTCAGTTGACTGATTCTATAGATAAGGTGGAGCATCCTTGGCTCA
GTATTATAGAACATAAGGCTTCGGCGCTACTACAACGCTTTGCTAACTCGACACGCCATGCTATGAGAATCTAGCTTCGG
TAACCTACTCTAATGAAGCAACAGTATCGTGTTAGTTCGCAAAAAATAAATTAAGAAGTGTAACATGCAGGACAAATATA
CGTATTAGTTTTGATCTCTTATTTTAGAAAATACGTGGCATAAAAAGTCTGCAAGCTACAAAAAACAAAAAGAGAGGATT
TTTGCTCATCATCATAAACTATGTTGTATTGTATGCTTACCACCATATTTACCACCGTTAGATGAGTTTGAATTTCGAGA
TTCATGTAGTAGATAGACAAAAATCTCAAAATTCAAACTCATTTATCGATGATAAATAGGGTGGTGAGCATTACCACCAC
TTGAGGGGGTGGATTCGGTTTTAATTTTCTTTCGGTTTGGTTTTGTTTGGTTCAGTTTTAGTACAGTTTCAGTTTTTCTT
TATTTTATAAAACTTGATTTTGATATATGAAATTTAGAAAAGAGGCTTGTATTGCTAGACTAATAATAAGAAAATGGGGA
AAGTGGGGAAATAGGTAGGTAATTGTACATATACAAGATCATATAAACCAATCATATTCTATCAACAATCTCAATTGCAA
AGAAAAATGATCACCGTATCCATTCAAAAAGCAAACAAATAGAGAAGCTCATCCAAGTTCTAAAGCATTCCAAAACTTTC
CTCTATAACCAATAAAATACCCTCCCCTAACTAAACCAAGTATGCTCTTTGAAAAAGCCCTAGGCTTAGTTTCAAACTTG
GCAACAAAGTTTTACAAAAGAATCATCATGGGCATACATTCATAAAGTGTAAAGGGATTTCGGTTCGGTTTGGTTTAGTT
TCTGAAACTCCAAAACCAAAACCGAACCAATAAAATTTGGTTCAATTCGGTGTTCAGTCCAATTTTTTTTGGTTTTTTGT
TGTTTGCACTCAAACAAAAACGAAACTTCCTGGAAGCCTACAATTATACTTGGCAGATATTAACCTCACACAACATCGCA
ACTCTATTTAACTGTACAACTCCTTACTCTACTTCATCTGACAAGATACTATCTAGCTAGCTACCTAGCCAGCCAGCCTG
CTACGTATACATTCCTTGCCTTGTTTTTCTTCTACATTTTTGTGTGCATCACCATCGATC

>MD03G1070900_MdCAX3L-3
GCATGCATGCAGTGCTCTACAAGTGTTAATGGATGATTCACAAACATAAGTAATACATTTTTTTTGTCCAAACATAAGTA
ATACATTGACAGTGAGAAAAATAATTTCCAGAACAGCACCATTCATTTAGATCCGTTCCACAAAGTAATTTCATGATCTG
AACAATTATTTTCAGGCCATTATTTAATTAAATTTGTACAAATTCACTCAAAATAAAAAATCATTTAGCCCTGAAAGTAT
TATTGTGAAACTTTCATTACTTATCAACAATGAATTTTTGTGAACTCGGATCCTTGTCGGATTCTCTTTGTGAGGATCTC
AAGGATCTGTCAATCATGTCTGTTCATCGTACATCGTGCGGTCAGAAATTATTTTAAATATTTTTATTTAAAATTAAATA
CAAACACTACTTGAAAAAAAAACTAACCGTACAATTTACGATAAACGAATATGATTCACGAACCCCAAGATCCTCACCAA
AAGGATTCGGAGAGGATCCCGTTGGAATTTTTGCAAGTTGATTCATCCCAGCATCAAACTTCCCATTTTGCCCCTACAGA
AACACTACTACAAATTAAAAAAAAAAAAAAACCAAATCTAACTCCTGTACTCTGCCACAATCATCTACCTTAATTATAAA
TAAAAAAATACCATGGTTGTGTGTATGATTGAACAATTTTATTTATTTTTATTTTATTTTTCATTTTGTATAGGTAAAAT
GGTAAGTTCGAATTTTTCTTGGTAGGAAGAGCGTTTATGCTAGCTGGAAATATAACCAAAATCTGAGATGTTGTTGAAAG
CTATCATTCAATTAAAACGAATTGCTTTTATAGGCACTGGACAGAATAGCTGCTAGTCTTATGTCTTTGTATGCATTGCA
ATGGGCATCTTTTGATAGGCTAATCAAAAGCTGTTTATATTAGTCGGCATGCTCCCTAAAAAACTATTGAAATCAGTCGA
AAGGTGTGCATTATGACTTTGCAAATGATCTCAGGCTTACCAAAGCTCAATGAAATACCAATTTGCATATTCCTCCGTTC
AAAAAAATTTTGTGCGATGCTCGCTTATCATATTGACCTTTCAATAATATTTCCCGGATCCACCACTGCTAAAATGTGCA
TAAATAATTTCCCTTTTATTTAGAATATTTAATTATTATTTGTTTGTAACAGCCTTATATGGATGAATATGCGTGCCTAT
CTGTGTTCTTTAACAGGTATTAATTACTTTATTTTGTAGTCAACCTTCCACCGCTTGTAACTCCTGAGAGAATTCAGTCT
TTTTTAAGTACGTGGAGACTCATGCATGAATATAAACAAACTGAGAAAATTCCAGGAAGCTGCCATATCCTATATTTACA
TATGCAAAACCCTTTGTTTCTTAACAAACAGAGAAAGAGAGAGACTACATTTTCTGTTCATCAACCCTCTAAATACTTCA
TTCATTCGCAGTGGAGAAAGTGGAAGGGTTTAGGGTTTTGTTTTGATCGACATATCTATC

>MD11G1074900_MdCAX3L-4
CGAGGAGAGAGCTCTCCCCTCACTGCTTCCATGCAACATACTGAAAGATATTGGAGCTAACTATAACCAATGACAGGGTG
CTGTGTGTGAAATGCAACACACAAAAGAGGACAATTTATCACAATATTATGTGTGTTGTGTCTCACGGATCAGCGGCAGC
TGGCAAGTGTGGGTTTTGATGTGTTGGAGGATAGAGCATGCAGTGTTCTACAAGTGTTAACGGATGATTCACAGACATAA
GTAATGCATGGAAAGTGAGAGAGATAATTTTCAGAACAGCACTACCTATTCATTTAGATCCGTTTCACAGAGTAATCTCA
TAATCCGAGCAGTTAATTTTCCGGTCCTCATTTATAGAATTTATTCGAATTTGCTCAAATAAAAAATCGTTTAGCACTTA
AAGTAATATTGTGAAAATTTCATTGTTTGTTAACAATATTGTGTTCATCCTTTCAAAAAAAAAAAATCATAATTAACTAG
TTAGCTAAACGGCTTTTGATTTCAATGAGTTTTTGCAAGTTGATTCATCTCAGCAAAATATACCCAGCAAACCAAAATTC
CCATTTTTCCCCTAAATAAACACTACTACAAATTAAAAATACCAAATTGAACTGCTCTACTTTGCCACAATCATCTACCT
TAAGACAACAGTACCTCATTCTCACCTTCATTTTTCAATCCTAAACCCTAAACTCTAATAGATAGAGGAGGCCGAGGGCA
ACGACTTGCATGGGAAGGCTGGGATCGGGTCCTAACATCCGTGGTTGTGGCGGAGTACAAGTGGGAATGGTTGTGTGTAT
GATTGAATTTTTTTTTTTTTTTCATTTTTTATGGGCAAAATGGTAAGTTCGAATTTTGCTTGGTACGAAGAGCGTTTATG
CTGGGTGGAAATAGAAGTATGTACCCAAATTAATTTGCCAAATATCTTGTTTTTTTTTTTGGAGTGTTTTCTACACACTA
TTTTTCATTTTCTTCACGTTCTTCTCAATTTTAACCTTTAATTCTCCTTTAATTTGTTTAATTTAATGACTAAAAGATGT
TCAGAAATATACAATTTCCCATTTGTTTTCATCTATAACCTCTTTTGTTAGAAAATTAAATATTATTTGTCTGTATGTAA
CGGCCTTATTTGGATTAATATGCATGTATTTATGTTTTTTTGGTCGAAAATGAATAATTATATAAATGCAAGTCTATCTG
TGTGCTTTAAGAGGTATAACATATTTATTTTGTTGTCAACCTTACACCGCTCGTAACTCCTGAGAGAGTCCAGTCTTTTT
AAAGTACGTGGAGACTCATGCATGAATCGAAACAAACTCAGAAAATTCCAGGAAGTTGCCTTATCCTATATTTATATATG
TAAAACCCATTGTTTCTTAACAAACAGAGAGAGAAAGAGAGATACTACATTTTCTGTTCATCAACGCTCCAAATACTTCA
TTCATTCGCGGTGAAGAAAGTGGAAGGGTTTAGGGTTTTGTTTTGATCGACATACCTATC

>MD04G1151900_MdCAX3L-5
CTCACAATGTTTGCCAGCTCGCTATATAATCAACTTAAATAAGTTAAATCCATCATGCAATGCATTTCCTTCCAATTTTT
TGTGATAAACTAATAGATAATTGACTAAATAAACATCCTGCAAAGTTTAATTAAAAATTTCCAAGTTTTTCTTACAATTT
CCGTGGTTTCCATGTAATTTTTATCGATATCGATATTATCCCGATATTTCCATCGACATTTCCGTGTTTTCGGACTACCG
ATATTTCCGATATTACCGATATTTTCTTCCTTGCTTGTAAGGATGCGGGAACATTTTCTTGATTGACTGGCCAAACCCAG
ATCTGTGAATTCTAATTCTTGTTTAGTGTGGTGGTTTTTAGATTTTACAAGAATATCCATCATAATACTAATTGGATGGA
TGGTTAATAATATTTACCAAAATTGGTTAATGTTAATCCACCAAATTAAGCCAAAAGTATGCAAGGTTATGGTTGAGGTA
ATTTGAACAAATATAGGCCCCAAAAGAAGCCTGGCTTCTCTCTTCATGGGAGGTGGAGATAGCCGTTGCCAATGCTTCCA
AATAACATGGTTATCCGAATGGGATTTTTTATATTTTTTTAATTTCTTCAGAGGAGAAACTCAAGCAACTGCCAAAATTG
CCTAAAACATTAGTCGAGGATTGCTGGCTTCTGGAACTTGGGAGGTCAGTGAATCAAATTCTTCTTTTCCTACGAATATT
TGAGCAATTTATGTAGTTCGTAATATGATGCGCCAGATAGATGTGGGTTAGGCAAATTTGCCCGTTCTCTTGCACGGCAA
TCTGAATCATCTTTCTCTTAAATTAGAAAAATGTAAAGAAGATCGTATTATATCTCAATTTAAATCATCGTTCTTGTATA
TTAGAATAATATAGAGAATATCGTATTGTACTTCAATTTAAATAATCTTTCTCGTAAATTAGAATATCATATTGAAAAAA
ATGATATGCACAAAAGGAAAACTCATGACACTCTTATTGAAACAAATGATATGCACAAGGGAAGGTATTCTCTTCGCATC
CCTTTCATCTAATCCTCCTCATCAAACAATCCAGGTCCTTGAAATTTGATCAACGGCTAAAGTTATTATAACTTTTAGAA
TGGGTCTGTGTTTGTAGCCGTTAGATCAAATTTCAAGAATCCAGATTGTTTGATGAGGAGGATTAGGTGGAAAAGATCAG
GAGTGGATCCCTTTCCACGCACAAAGGGAAACAATATGAATGGGCCTTGTAACTCATGGCACACCTCAACAATAAACTGA
TGGAGTTAATGTTTTACTTGCTCTGTGACTGACATGTATTTGTGACCGTCTCCACATCTGGCCACCATGCATGCCAATAC
AATATGTGTCCCTTCATTACTCAGATGGCATAATAATTTCTCTCTCTCTCTCTCTCTCTCTCTCTCTCTCTTACTCTCAA
CCAGAGTGTTTATGTCCGTCCCCTTGCACCGGAGTTAGATTTCTAACTCTCAAACCAAAT

>MD11G1041700_MdCAX5L-1
GAGAGATGACTTAAACATAGGGTCAAAATCGTAAATGCAAAAGTAAATTGAAAGAAATCATGACATAGGTGTTATAATTT
TGTCTTTCATTGAAATGATAAAAAAGTAGAGCTCGTTTGTATGTGATTTTGAAATGATTAAAATCGTTTTTAGATAAAAT
ATTTTTGGATTTCAAAAGCACTTAAAGTGCTTTCTGTAAGAAGTATCAATTATATGCTTCTTCTAGGAAGCACTTTAAGT
GTTTTTTCAAGATTTACTTACATTTTTACTAAGGATTGATTCTAAAAATATTTTCATCAAAAACGCTTTTAATCATTTTA
AAAACACATTCAAACGATTTCGTATTGTCTTAACTTAAAATTAAGTATTAAAAGTATTCTCTGGGTGTAATTTTTCCAAG
AAAAAGAGATTTTGACAACATAAAAAATGAAACGGCCGGGTGAACGCACACCTACGTATTCTCCCGCCTATCCGTTAACG
ACTTAACTGCAAACAAACAAATGATACGGGGTTTTGTACGACTTAACTGCAAACACACAAATGTTACGGCGTTTTGTCTC
AAACCATTGGGATATTATATCGACGCGCTTGCGGGGCGGTTCGTTGGCGGAGCGACCAAAGTTGTGCTTCACGAAAGTGT
TTGGTGAAAATTCAAGAGAAGCATCAAGATCCAATCTTCCAATTAGTCACCCACAAGGAGGAAGAAAAAACCCCAAAAAT
ATTAATCAAAGAAGAAAAACAGCGACTTGGAGATTTGGATTTCTTTGTTAATCATAGCAAAGTATTATAATCAAGTACGT
TTTACTTTCTAATTTTTTTATTTTTTTTATAAATTTTCCTTCTTTATTTGGTATTTGTTCATGGGATTGTTTGAACATGG
CAAGCCTATGGTTACTGCTATACTCAGATCCCCATTTGAGCATTTGATGATTGTGTTTGCATTCTGTGAAAACCCAGTTT
CAATTTTGTGTTTTGATTTCAACCCAGTTTCCGTGTCAGCATTTTTTCTTGTTAGTTCTGGTAATTATTGAGTTTCTTTA
AAAACCCAATTAAAATTTCTTATTTTGATTCCAAATCAATTTTCGTTTCAGCATCTTTTTTGCTAATCCTGAGAATTTTA
TTGGGTTTCTTTAAAAACCCAGTAAAAATTCGTGTATTGATTGCAACCCAGTTTTTGTTGTTCTGCTGTTATATGGATGA
GATGGAGTCTTGTAATTGGAACGTTGGAATTGAGAATGCAGTTTCATAGTGGAAGGAACAGACTTTAAAGTTTGATCTTG
TGGCGATTTTCTCAACCAGTTTTGAGTTATTGTTTTAGGGATTTAATTGTGTTTATGTGGTAAGTTACAGTTTTTTTATT
GTTCAATTGTTTGCAGTATATCAAGCTTGGCTCCAACCTTTTGAAACTTATGTTCTCATATTTGAGAAATGCTCACCAAG
AACTGCGTGCATTGATGCTTTTTTCTTCGTATGGATGAATCATTGCGTATTTAATAAAAG

>MD03G1040300_MdCAX5L-2
CTCCCCTCTTTTCTATATTTTATCCTACTGTCCTACATGCATAGCATTGTGTAAAATTTATAGTTAACACTTAAACACTC
CACACATCTTTCATTAACAACATGCAAGATGCAACTCATCTTGTCATTTACTAACAACTTCATGTAACTCATCTTGTCAT
TGATCGTACTTGCAACATATACTCGTGCATTATTATTGGTGTGTTTTGATGCAACGAAAACAATTATTGAACCACTTATT
ACTACAATCTAGTAGTATTCATCTTTACTTGTAAATAGAAAGTTTTAAGTTCGATTCTCACCCAAGGTGAAATTGAACCA
CATTTTTATGGGGTAGCCCATAACGTTAGTAGACTAACCCACCTCATCAAATATTCAAGGAAAAAATGTCACTAAATAAA
AAATTTAGTATACTCAATTTTAAATAGAATGAGAAAGGTCTGTATACTACCTTTTATTAGAGTTCGTTTATATATACTTT
TAAAATAATTGAAAATATTTTGTTTTTAGTTCTCAAAGCATTTTAAGTATTTTTTAGAACCAGCACGACTTAAATGTATA
CAAACGACCCGGCGTTTTGTCCAAAACCACTGGGTTGTTTTATCGACGCGGTTGCGGGGAGAGTGCGCTGGCGTAACCAA
AGTTGTGCTTCACGAAACAGTTTGGTGAAAATTCAAGAGAAGCATAAAGATCCAATCTTCCAATTAGTCCGCCCACAAGG
AGGAAGAAAAAACCCAAAAATAATAATCAAAGAAGAAAAACAGCGACCCGGAGATTTGGATTGATTTGCTAGGTATTACT
GTCTTATTTCTTTTTTTGTTAATTTCTTTTTCTTCTGTATTTGTTCATGGGATTGTTTGAATTTGGCAAGATTAAGGTTA
CTGCTTTACTCAGATTCCCATTTGAGTATTGATGGTTTTGTTTGAATTCTGTAAAAACCCAGTTTCAATTTCGTGTTTTG
ATTTCAACCCAGTTTCTGTTTCAGCATTTTTTCGTGTTAGTTCTGGGAATTTTATTGGGTTTCTTTGAAAACCGAGTTAA
AATTTCGTGTTTTGATTCCTACCCAACTTTCGTTTTGAGCATTTTCTTTTGTTAATCCTGAGAATTTTATTGGGTTTCTT
TCAAAACGCAGTGAAAGTTCGTATTCTGATTGCAACCCAGTTTTTGTTTCCGCGTTTTCTGTTGTTATACGGATGAAATG
GAGTCTTGTAATTGGAACATTGGGATTGAGAATGCAGTTTCAATGTGGAAGGAACAAACTTTAAAGTTTGATTTGCGGCG
ATTTTCGTAACCATTTTTGAGTTATTGTTTTAGGGATTTAATTGTGTTTATGAGGTAAGTTTCAGTTTTTTTTTATTGTT
CAATTGTTTGCAGTATATCAAGCTTGGCTCCAACATTTTGAAACATCTTGTCTCATATTTGAGAAATGCTCACTAAGAAC
TTGGTGCATGGATGCCATTTTCTTCGTGTGGATGAATCATTGCGTATTTAATAAAAGACG

>MD09G1134300_MdCAX5L-3
TAAGTGGTAGTTGGATCACAAGTTAAGTACATAACTTTTCTTGAAAAATCAAAAGTTAAATTTGCTACTATATACTTATA
TAGTATTACAATTTACATTTAAGTAGTATTTTTCTGCATTGATAAGTTAGAAGTACGTGTGAGTTTGATATCAAATTATT
GTAGTCGTTCAATTACGCAACTCAACCCAAATTTTATTTTGAAAGTGCTTTTAAAATGATTGAAAATATTTTTCGATAAA
AGTACTTTTGGAACTAATCTTTAATAATAATGCAAGTAAATCCTAGAAAAACACTTGAAGTATTTCCTACAAAAAACACA
CGATTAGAGGCTTCTTCCACATTCACTTCAAATGCTTTGAAATTGAAAAAACACTTTCACCAATATCGCTTTCAGTTATT
TTAAAAGTAATTTCAAACATGTTCGACCAAAAAAAAAATTCCAAACATGTATGTAGTGCTTAATATAGCAAATTTGAGAA
TGACGGGATTGGTCGGTGTCAACGGTGCAAACGTTTTTTCTCCTATGAGAACGGAATAAATTAAAGTGATTGGATCGAAA
GAAAAAGAAATCATTGCATTTGCATGTCTGAAAATAGGAAAGGAGAGACAATGATATTTGCTAGGGCGAAAACGGCGGGT
TCCCACGGATGGCTGTGGACCAATATCTCACGTCTCAATATCTGTCAAAGCTGTTTAATTTCCTCTTTTATCAAAACCAT
CAATTTACAAATTTGCACTTAATAACTGCCTTCCTTGAATCTTTGCTTTTTATCTTCTGCCTTCCATTAATCTCATTGTT
TAGTTTGGAAGGAATCCCAGATTTTTTTTTTTACACAAAAAAGAAATTAAATTACATTTCTGTTGCTAACATATGCATGC
ATGTTTTTTTGGATATGATTTTTTAGGGTTCAAATTGGAGAATCAATATATAAATATATATACACACACTTTAGACCACA
AGGTTAGCTCTATACTTCCATGATCCTTGTTCTTGTTTTGTTTCTTGGGGCTGAGAAATTTTTATGTTCTTATTCAGAAT
TTCATTAGGGTTTGGTTTGAAACAGGTAAAGAATAAATCCATATATATATATATATATGTATATGTATTGATGCGTGACT
TTCTTTTTATTAGGGTTGTTAGATTCACGTTCTTCACAAAATTTTCATATGGGCTTTATTCTGATTCAAGGGATATTTTA
ATGTAGACCAAATAACAGGGAGGGGGATTCGAAATCGAACTTGGGTGCAGGAGGGGAGCACACTGTAGTAAACAACTTGC
TTACGCCCAGGCCTGCGATATGGGCTTTATCAGTAACAGGTAGAGCTTATACATAGATGTTATGTGTATTATGTGTGTAT
GTATAGGCATAGAATTTGCAGATGGAACATGTTGATTTCTATGTATGTGTTGATTGTGGAGAATGTGATGAAACAGTGAT
GCCCGTGTTCGACGATGGAATTCTTGTTGATTTCTTGGCATAGAATTCTACTTCCACCTC

>MD17G1123100_MdCAX5L-4
GATTTATTCTGGGATAAATTAGGTTCTCATCTGTCATTTTGCTACTCCATTGATTAAAATCCTATTCATTGCTACTCCAT
TGATTAATTATTTCAATAATAAAATATTTTTTATTTCTAAATATATTCATTTAATGTTTAAAATGTTACAATTAGTATAT
TTATATTTATGACTAAATTTTTTATCATATATTTTTAGTTTTAGTTTGTACCCATTTTTAATTTGCAACCCTTTTTTATT
TATACCAATTTTCTTTTTAGTTTTAATTTGTACCCATATATTAATTTCTTTTTGTGCCCATATTTTTTAAAGTTTTATCT
GTATTTGTACCCATATATTTTTTTTAAATTTATTTGTACCCATTTTTTATTTTGCCAAATGTACCCATGCTAATTTTATG
TACCCATTCATGTAATTTTTTCAAATTTTTAATCTTAAAATGTACTCATTCTTAAATATTTCAATTTGTTATATGTAAAA
TGTACCCTTTTTTTATATATAAAATATATTCAATTTTTTTCTAATCCATTTTTAAACTTATATGGGTACATTCTTTTTTC
TTTGATTTTAAAATGTATCCATGTCAAGTTTAATCGAATAAATTACTAATGTTATTAAGCCTAATATATATTTTTTTTGT
TTTTTTTTTTGTTGTTGTGATTTTGAAGAATGTACCCATGTTTTGATACAATAATTTTTTGGTTAATTTTGATGAATGTA
CCGATGTTTATATATACACACACACACAATAGTATATTTATATTTTAATATTTTTAATCCCACAAATTATGGTTTTTTTA
TTTAAATCTCATTTATATAAACAACTAAAAATTTTCATTTTTAATTTAAAAAATATAGTAACGTACATAGAAATAAATTA
TCACATTAATTTCAGGGATTTCGATCAAAAATTGAAAACCAACAAGGTTTCAATAAAATAATATTCATAGGTAGGGACCG
CATCCAAAGTCTTCCTTTATTCTGATTCAAGGGATATTTTAATCTAGAATAAAGAACGGGTAGGGGTATTCGAAGTTGGA
TTTGGGTGCCGAAGGGGAGCATGCTGCACTAACAAACTTGCTTACGCCCAGGTCTGCAATATGGGCTTTATCAAAAACAA
GTAGAGTGTGTATGCATAGATGTTATGTGCGTATGTATAGGCATAAATTTTTTAGATCTCATGTTAATTGATTTCTATCA
TTCTATGTATGTGTGTTGATTGTGGAGAATGTGATGAAGCAGTGATGCCCGTGTTTGGAGATGGAATTCTTGTTGATTTC
TTGGCATAGAGTTTTTACTTCCACCTCATGGATTCTGATAACCGTTACAACAACAACAACAACAACAACGACAACAATAG
TAGGAACAACGATGCCGCCACAATAAAAATCAATTCCCATGCTGAGGTCGGTTATAAACTCTTTAGCTGTATATGGTATC
AAGGGCATTTTCGTTTGGTAGCAGTGATATTTTTCGGTAACAAAGATTTCAGCTCCACAG
