# Supplementary material for: Genome-wide analysis of the apple CaCA superfamily reveals that MdCAX proteins are involved in the abiotic stress response as calcium transporters
Source: BMC Plant Biol. 2021 Feb 8;21:81. doi: 10.1186/s12870-021-02866-1 (PMC7869505; doi:10.1186/s12870-021-02866-1)
Supplement: Supplementary file 10 — Additional file 10: Table S3. Cis-elements identified in the promoter regions of MdCAX genes in apple. Plus and minus signs indicate whether the cis-element was located either the plus or minus strand. [file 12870_2021_2866_MOESM10_ESM.xlsx]

## Sheet: Sheet1
Table S3: Cis-elements identified in the promoter regions of MdCAXs genes.
Site name	Sequence	Function	MdCAX2L-1	MdCAX2L-2	MdCAX3L-1	MdCAX3L-2	MdCAX3L-3	MdCAX3L-4	MdCAX3L-5	MdCAX5L-1	MdCAX5L-2	MdCAX5L-3	MdCAX5L-4
ABRE	CACGTG / ACGTGGC / TACGTG / TACGGTC/CCTACGTGGC	cis-acting element involved in the abscisic acid responsiveness	——	——	156 +/ 1338 +	512 +	1288 +	1284 +	——	——	164 +	133 +	——
ARE	TGGTTT	cis-acting regulatory element essential for the anaerobic induction	218 -/ 966 +/ 1276 -/ 1334 +	1267 -	1052 -	757 +/ 924 -/ 1072 -/ 1190 +/ 1212 -/ 1269 +	588 -	548 -	163 +/ 351 +/ 1491 -	560 -	583 -/ 912 +	713 -/ 1052 +	789 +/ 915 -
AuxRE	TGTCTCAATAAG	part of an auxin-responsive element	——	——	——	——	——	——	992 -	——	——	——	——
AuxRR-core	GGTCCAT	cis-acting regulatory element involved in auxin responsiveness	——	865 +	557 -	——	——	——	——	——	——	——	——
Box-W1	TTGACC	fungal elicitor responsive element	——	——	——	——	1072 +	——	——	20 -	——	——	——
CGTCA/TGACG-motif	CGTCA	cis-acting regulatory element involved in the MeJA-responsiveness	——	——	1281 -	——	——	——	——	——	——	480 -	——
ERE	ATTTCAAA	ethylene-responsive element	——	——	918 +	——	——	——	——	127 -/ 168 +	——	355 -/ 409 +	——
GARE-motif	AAACAGA / TCTGTTG	gibberellin-responsive element	784 -/ 934 -	966 -	936 -/ 1409 -	——	1385 +	1381 +	——	——	974 -/ 1177 +	858 +	——
HSE	AAAAAATTTC / AGAAAATTCG	cis-acting element involved in heat stress responsiveness	146 +/ 499 +	650 -	749 +	505 +	98 +/ 364 -/ 1041 +/ 1121 +/ 1323 +	365 -/ 804 -/ 1319 +	131 +	——	380 +/ 397 +	432 +/ 1014 -	173 -/ 244 -/ 411 -/ 826 +/ 1163 -
LTR	CCGAAA	cis-acting element involved in low-temperature responsiveness	——	——	——	749 -/ 1177 -	——	——	227 -	——	——	——	1471 -
MBS	TAACTG / CAACTG / CGGTCA	MYB binding site involved in drought-inducibility	84 +	113 +	478 -/ 1168 +	277 -/ 1368 +	358 +	329 -	625 +/ 1322 -	483 +/ 523 +	——	392 -/ 742 +	——
P-box	CCTTTTG	gibberellin-responsive element	1294 +	——	——	——	477 -	——	970 -	1396 +	——	——	——
TATC-box	TATCCCA	cis-acting element involved in gibberellin-responsiveness	——	——	572 +	——	——	——	——	567 -	——	——	9 -
TC-rich repeats	ATTTTCTTCA / GTTTTCTTAC	cis-acting element involved in defense and stress responsiveness	276 -	1156 -	——	——	1451 -	966 +/ 1086 -/ 1451 -	145 +/ 260 +/ 292 +/ 600 +/ 952 -	289 +/ 641 -/ 1285 +	662 -/ 1456 +	——	——
TCA-element	CAGAAAAGGA / CCATCTTTTT / GAGAAGAATA	cis-acting element involved in salicylic acid responsiveness	——	1465 -	——	——	93 +	——	968 +	1090 +	676 +	——	297 +
TGA-element	AACGAC	auxin-responsive element	——	——	768 -	——	——	719 +	——	476 +	562 +	163 -	1346 +
circadian	CAANNNNATC	cis-acting regulatory element involved in circadian control	874 -/ 886 +	729 +	208 +/ 222 +/ 258 +/ 288 +	418 +/ 620 -/ 1134 +	494 -/ 786 -	1188 +	367 +	757 -/ 1319 -	778 -/ 910 -/ 1314 -	272 +/ 711 +	1480 +
O2-site	GATGATGTGG	cis-acting regulatory element involved in zein metabolism regulation	997 +/ 1034 -	1066 -	——	——	——	——	——	1195 +	358 -/ 1191 +	——	——
WUN-motif	TCATTACGAA	wound-responsive element	——	——	335 +	——	——	——	——	——	——	——	——
