# Supplementary material for: Genome-wide analysis of the apple CaCA superfamily reveals that MdCAX proteins are involved in the abiotic stress response as calcium transporters
Source: BMC Plant Biol. 2021 Feb 8;21:81. doi: 10.1186/s12870-021-02866-1 (PMC7869505; doi:10.1186/s12870-021-02866-1)
Supplement: Supplementary file 13 — Additional file 13. The p-value matrix of the intragroup correlation analysis among MdCAX genes. [file 12870_2021_2866_MOESM13_ESM.xls]

## Sheet: MdCAXs-NaCl
var	CAX2L-1	CAX2L-2	CAX3L-1	CAX3L-2	CAX3L-3	CAX3L-4	CAX5L-1	CAX5L-2	CAX5L-3	CAX5L-4
CAX2L-1	1.41e-39	0.000454149	0.939408	0.759945	0.383317	0.383317	0.000454149	1.41e-39	1.41e-39	1.41e-39
CAX2L-2	0.000454149	1.41e-39	0.879048	0.939408	0.337368	0.337368	0.00680719	0.000454149	0.000454149	0.000454149
CAX3L-1	0.939408	0.879048	1.41e-39	0.0362385	0.180202	0.180202	0.879048	0.939408	0.939408	0.939408
CAX3L-2	0.759945	0.939408	0.0362385	1.41e-39	0.482072	0.482072	0.701658	0.759945	0.759945	0.759945
CAX3L-3	0.383317	0.337368	0.180202	0.482072	1.41e-39	1.41e-39	0.588724	0.383317	0.383317	0.383317
CAX3L-4	0.383317	0.337368	0.180202	0.482072	1.41e-39	1.41e-39	0.588724	0.383317	0.383317	0.383317
CAX5L-1	0.000454149	0.00680719	0.879048	0.701658	0.588724	0.588724	1.41e-39	0.000454149	0.000454149	0.000454149
CAX5L-2	1.41e-39	0.000454149	0.939408	0.759945	0.383317	0.383317	0.000454149	1.41e-39	1.41e-39	1.41e-39
CAX5L-3	1.41e-39	0.000454149	0.939408	0.759945	0.383317	0.383317	0.000454149	1.41e-39	1.41e-39	1.41e-39
CAX5L-4	1.41e-39	0.000454149	0.939408	0.759945	0.383317	0.383317	0.000454149	1.41e-39	1.41e-39	1.41e-39

## Sheet: MdCAXs-PEG6000
var	CAX2L-1	CAX2L-2	CAX3L-1	CAX3L-2	CAX3L-3	CAX3L-4	CAX5L-1	CAX5L-2	CAX5L-3	CAX5L-4
CAX2L-1	1.41109e-39	1.41109e-39	0.337368	0.215217	0.293934	0.355269	1.45613e-05	0.0161971	1.41109e-39	1.41109e-39
CAX2L-2	1.41109e-39	1.41109e-39	0.337368	0.215217	0.293934	0.355269	1.45613e-05	0.0161971	1.41109e-39	1.41109e-39
CAX3L-1	0.337368	0.337368	1.41109e-39	0.534509	0.819151	0.787572	0.378635	0.585241	0.337368	0.337368
CAX3L-2	0.215217	0.215217	0.534509	1.41109e-39	0.0713436	0.0407695	0.192453	0.0269163	0.215217	0.215217
CAX3L-3	0.293934	0.293934	0.819151	0.0713436	1.41109e-39	0.000805535	0.210289	0.175382	0.293934	0.293934
CAX3L-4	0.355269	0.355269	0.787572	0.0407695	0.000805535	0	0.2947	0.117419	0.355269	0.355269
CAX5L-1	1.45613e-05	1.45613e-05	0.378635	0.192453	0.210289	0.2947	0	0.0190099	1.45613e-05	1.45613e-05
CAX5L-2	0.0161971	0.0161971	0.585241	0.0269163	0.175382	0.117419	0.0190099	0	0.0161971	0.0161971
CAX5L-3	1.41109e-39	1.41109e-39	0.337368	0.215217	0.293934	0.355269	1.45613e-05	0.0161971	1.41109e-39	1.41109e-39
CAX5L-4	1.41109e-39	1.41109e-39	0.337368	0.215217	0.293934	0.355269	1.45613e-05	0.0161971	1.41109e-39	1.41109e-39

## Sheet: MdCAXs-4℃
var	CAX2L-1	CAX2L-2	CAX3L-1	CAX3L-2	CAX3L-3	CAX3L-4	CAX5L-1	CAX5L-2	CAX5L-3	CAX5L-4
CAX2L-1	0	0.208	0.110787	0.173071	0.0188455	0.00480466	0	0.0415627	0.00480466	0.00480466
CAX2L-2	0.208	0	0.208	0.424663	0.0415627	0.328723	0.208	0.396501	0.156175	0.328723
CAX3L-1	0.110787	0.208	0	0.784108	0.0723965	0.265703	0.110787	0.544093	0.156175	0.265703
CAX3L-2	0.173071	0.424663	0.784108	1.84889e-32	0.461483	0.0360576	0.173071	0.0148886	0.320633	0.0360576
CAX3L-3	0.0188455	0.0415627	0.0723965	0.461483	0	0.110787	0.0188455	0.208	0.00480466	0.110787
CAX3L-4	0.00480466	0.328723	0.265703	0.0360576	0.110787	0	0.00480466	0.00480466	0.0415627	0
CAX5L-1	0	0.208	0.110787	0.173071	0.0188455	0.00480466	0	0.0415627	0.00480466	0.00480466
CAX5L-2	0.0415627	0.396501	0.544093	0.0148886	0.208	0.00480466	0.0415627	0	0.0723965	0.00480466
CAX5L-3	0.00480466	0.156175	0.156175	0.320633	0.00480466	0.0415627	0.00480466	0.0723965	0	0.0415627
CAX5L-4	0.00480466	0.328723	0.265703	0.0360576	0.110787	0	0.00480466	0.00480466	0.0415627	0
