# Supplementary material for: Genome-wide analysis of the apple CaCA superfamily reveals that MdCAX proteins are involved in the abiotic stress response as calcium transporters
Source: BMC Plant Biol. 2021 Feb 8;21:81. doi: 10.1186/s12870-021-02866-1 (PMC7869505; doi:10.1186/s12870-021-02866-1)
Supplement: Supplementary file 16 — Additional file 16 The p-value matrix of the intergroup correlation analysis between MdCAX and AtCAX genes. [file 12870_2021_2866_MOESM16_ESM.xls]

## Sheet: MdCAXs-AtCAXs-NaCl
var	AtCAX1	AtCAX2	AtCAX3	AtCAX4	AtCAX5
CAX2L-1	0.180202	0.534509	0.908365	0.879048	0.000454149
CAX2L-2	0.293934	0.431611	0.938861	0.939408	0.00680719
CAX3L-1	0.215217	0.180202	0.670085	0.119392	0.879048
CAX3L-2	0.644512	0.588724	0.378635	0.337368	0.701658
CAX3L-3	0.383317	0.759945	0.585241	0.0521814	0.588724
CAX3L-4	0.383317	0.759945	0.585241	0.0521814	0.588724
CAX5L-1	0.148231	0.759945	0.670085	0.819151	1.41109e-39
CAX5L-2	0.180202	0.534509	0.908365	0.879048	0.000454149
CAX5L-3	0.180202	0.534509	0.908365	0.879048	0.000454149
CAX5L-4	0.180202	0.534509	0.908365	0.879048	0.000454149

## Sheet: MdCAXs_PEG6000-AtCAXs_Drought
var	AtCAX1	AtCAX2	AtCAX3	AtCAX4	AtCAX5
CAX2L-1	0.0713436	0.588724	0.119392	0.148231	0.534509
CAX2L-2	0.0713436	0.588724	0.119392	0.148231	0.534509
CAX3L-1	0.482072	0.148231	0.819151	1	0.119392
CAX3L-2	0.701658	0.337368	0.431611	0.00251947	0.215217
CAX3L-3	0.482072	0.180202	0.431611	0.0362385	0.431611
CAX3L-4	0.847672	0.288997	0.699046	0.011965	0.427149
CAX5L-1	0.0489051	0.757818	0.10192	0.128888	0.613155
CAX5L-2	0.477885	0.847672	0.504027	0.00562059	0.969415
CAX5L-3	0.0713436	0.588724	0.119392	0.148231	0.534509
CAX5L-4	0.0713436	0.588724	0.119392	0.148231	0.534509

## Sheet: MdCAXs-AtCAXs-4℃
var	AtCAX1	AtCAX2	AtCAX3	AtCAX4	AtCAX5
CAX2L-1	0.110787	0.871743	0	0.156175	0.622787
CAX2L-2	0.208	0.704	0.208	0.208	0.544093
CAX3L-1	0	0.265703	0.110787	0.0415627	0.704
CAX3L-2	0.784108	0.913132	0.173071	0.956529	0.913132
CAX3L-3	0.0723965	0.871743	0.0188455	0.0723965	0.396501
CAX3L-4	0.265703	0.957155	0.00480466	0.396501	0.787172
CAX5L-1	0.110787	0.871743	0	0.156175	0.622787
CAX5L-2	0.544093	0.622787	0.0415627	0.787172	0.622787
CAX5L-3	0.156175	0.787172	0.00480466	0.208	0.328723
CAX5L-4	0.265703	0.957155	0.00480466	0.396501	0.787172
