# Supplementary material for: Genome-wide analysis of the apple CaCA superfamily reveals that MdCAX proteins are involved in the abiotic stress response as calcium transporters
Source: BMC Plant Biol. 2021 Feb 8;21:81. doi: 10.1186/s12870-021-02866-1 (PMC7869505; doi:10.1186/s12870-021-02866-1)
Supplement: Supplementary file 17 — Additional file 17: Table S4. Functional annotation of CAXs and their interacting proteins. [file 12870_2021_2866_MOESM17_ESM.xlsx]

## Sheet: Annotation 
Table S4: Functional annotation of CAXs and their interacting proteins.
node	identifier	domain_summary_url	annotation
CAX11	AT1G08960.1	https://smart.embl.de/smart/DDvec.cgi?smart=546:TRANS(13|35)+Pfam_Na_Ca_ex(96|239)+TRANS(355|374)+Pfam_Na_Ca_ex(388|540)+	Cation/calcium exchanger 5; Member of Potassium-dependent sodium-calcium exchanger like-family
T22C5.23	AT1G27770.1	https://smart.embl.de/smart/DDvec.cgi?smart=1020:Pfam_CaATP_NAI(5|50)+Cation_ATPase_N(116|191)+TRANS(203|220)+Pfam_E1-E2_ATPase(234|434)+Pfam_Cation_ATPase(507|594)+Pfam_Cation_ATPase_C(840|1015)+	Calcium-transporting ATPase 1; This magnesium-dependent enzyme catalyzes the hydrolysis of ATP coupled with the translocation of calcium from the cytosol out of the cell or into organelles
CAX5	AT1G55730.1	https://smart.embl.de/smart/DDvec.cgi?smart=441:TRANS(71|93)+Pfam_Na_Ca_ex(97|255)+Pfam_Na_Ca_ex(287|432)+	Vacuolar cation/proton exchanger 5; Vacuolar cation/proton exchanger (CAX). Translocates Ca(2+) and other metal ions into vacuoles using the proton gradient formed by H(+)-ATPase and H(+)-pyrophosphatase (By similarity)
NRAMP3	AT2G23150.1	https://smart.embl.de/smart/DDvec.cgi?smart=509:Pfam_Nramp(76|439)+TRANS(471|493)+	Natural resistance-associated macrophage protein 3; Vacuolar metal transporter involved in intracellular metal homeostasis. Can transport iron (Fe), manganese (Mn) and cadmium (Cd). Regulates metal accumulation under Fe starvation. Acts redundantly with NRAMP4 to mobilize vacuolar Fe and provide sufficient Fe during seed germination. In association with NRAMP4, required for optimal growth and pho…
CXIP4	AT2G28910.1	https://smart.embl.de/smart/DDvec.cgi?smart=332:ZnF_C2HC(82|98)+	Encodes a CAX-interacting protein (CXIP4). The gene product is located in the nucleus of GFP-CXIP4-expressing yeast cells. When transiently expressed in the tobacco leaves, GFP-CXIP4 locates to the nucleus as well as in discrete areas of the cytoplasm (which do not overlap with mitochondria)
CAX1	AT2G38170.3	https://smart.embl.de/smart/DDvec.cgi?smart=475:Pfam_Na_Ca_ex(94|257)+Pfam_Na_Ca_ex(287|432)+	Vacuolar cation/proton exchanger 1; Vacuolar cation/proton exchanger (CAX). Translocates Ca(2+) and other metal ions into vacuoles using the proton gradient formed by H(+)-ATPase and H(+)-pyrophosphatase. Involved in ion homeostasis in association with CAX3. May play a role in cold-acclimation response
MHX	AT2G47600.1	https://smart.embl.de/smart/DDvec.cgi?smart=539:Pfam_Na_Ca_ex(43|217)+Pfam_Na_Ca_ex(367|533)+	Magnesium/proton exchanger; Vacuolar transporter that exchanges protons with Mg(2+), Zn(2+) and Fe(2+) ions. May control the partitioning of Mg(2+) and Zn(2+) between plant organs. Could also transport Cd(2+) in vitro
CAX2	AT3G13320.1	https://smart.embl.de/smart/DDvec.cgi?smart=441:TRANS(77|94)+Pfam_Na_Ca_ex(97|255)+Pfam_Na_Ca_ex(287|432)+	Vacuolar cation/proton exchanger 2; Vacuolar cation/proton exchanger (CAX). Translocates Ca(2+) and other metal ions into vacuoles using the proton gradient formed by H(+)-ATPase and H(+)-pyrophosphatase; Belongs to the Ca(2+):cation antiporter (CaCA) (TC 2.A.19) family. Cation/proton exchanger (CAX) subfamily
CAX9	AT3G14070.1	https://smart.embl.de/smart/DDvec.cgi?smart=643:TRANS(15|32)+Pfam_Na_Ca_ex(141|287)+TRANS(417|434)+TRANS(444|463)+Pfam_Na_Ca_ex(479|633)+	Cation/calcium exchanger 3; Endomembrane-localized H(+)-dependent K(+) and Na(+) transporter. May have a function associated with the pollen vacuole during tube elongation and polarized top growth
CAX3	AT3G51860.1	https://smart.embl.de/smart/DDvec.cgi?smart=459:TRANS(70|87)+Pfam_Na_Ca_ex(94|257)+Pfam_Na_Ca_ex(289|434)+	Vacuolar cation/proton exchanger 3; Vacuolar cation/proton exchanger (CAX). Translocates Ca(2+) and other metal ions into vacuoles using the proton gradient formed by H(+)-ATPase and H(+)-pyrophosphatase (By similarity). Involved in ion homeostasis in association with CAX1; Belongs to the Ca(2+):cation antiporter (CaCA) (TC 2.A.19) family. Cation/proton exchanger (CAX) subfamily
CXIP1	AT3G54900.1	https://smart.embl.de/smart/DDvec.cgi?smart=173:Pfam_Glutaredoxin(84|148)+	Monothiol glutaredoxin-S14, chloroplastic; May only reduce GSH-thiol disulfides, but not protein disulfides (Potential). Probably involved in the regulation of the redox state of the BOLA proteins (Potential). May act as Fe-S cluster donors to Fe-S cluster-requiring proteins. May protect cells against protein oxidative damage. May regulate CAX cation transporters. The GRXS14-BOLA1 heterodimer bin…
ACA11	AT3G57330.1	https://smart.embl.de/smart/DDvec.cgi?smart=1025:Pfam_CaATP_NAI(4|48)+Cation_ATPase_N(111|186)+TRANS(198|215)+Pfam_E1-E2_ATPase(229|429)+Pfam_Cation_ATPase(496|585)+TRANS(804|826)+Pfam_Cation_ATPase_C(828|1003)+	Putative calcium-transporting ATPase 11, plasma membrane-type; This magnesium-dependent enzyme catalyzes the hydrolysis of ATP coupled with the translocation of calcium from the cytosol out of the cell or into organelles; Belongs to the cation transport ATPase (P-type) (TC 3.A.3) family. Type IIB subfamily
AT3G58060	AT3G58060.1	https://smart.embl.de/smart/DDvec.cgi?smart=411:Pfam_Cation_efflux(117|311)+Pfam_ZT_dimer(315|393)+	Putative metal tolerance protein C3; Involved in sequestration of excess metal in the cytoplasm into vacuoles to maintain metal homeostasis
CAX4	AT5G01490.1	https://smart.embl.de/smart/DDvec.cgi?smart=454:TRANS(70|92)+Pfam_Na_Ca_ex(96|255)+Pfam_Na_Ca_ex(291|436)+	Vacuolar cation/proton exchanger 4; Vacuolar cation/proton exchanger (CAX). Translocates Ca(2+) and other metal ions into vacuoles using the proton gradient formed by H(+)-ATPase and H(+)-pyrophosphatase. Cation selectivity transport in tobacco root tonoplast vesicles is Cd(2+)>Zn(2+)>>Ca(2+)>>>Mn(2+); Belongs to the Ca(2+):cation antiporter (CaCA) (TC 2.A.19) family. Cation/proton exchanger (CAX…
SOS2	AT5G35410.1	https://smart.embl.de/smart/DDvec.cgi?smart=446:S_TKc(11|264)+Pfam_NAF(307|366)+	CBL-interacting serine/threonine-protein kinase 24; Involved in the regulatory pathway for the control of intracellular Na(+) and K(+) homeostasis and salt tolerance. Activates the vacuolar H(+)/Ca(2+) antiporter CAX1 and operates in synergy with CBL4/SOS3 to activate the plasma membrane Na(+)/H(+) antiporter SOS1. CIPK serine-threonine protein kinases interact with CBL proteins. Binding of a CBL…
