# Supplementary material for: Genome-wide analysis of the apple CaCA superfamily reveals that MdCAX proteins are involved in the abiotic stress response as calcium transporters
Source: BMC Plant Biol. 2021 Feb 8;21:81. doi: 10.1186/s12870-021-02866-1 (PMC7869505; doi:10.1186/s12870-021-02866-1)
Supplement: Supplementary file 18 — Additional file 18. qRT-PCR primers of MdCAX genes used in this study. [file 12870_2021_2866_MOESM18_ESM.xls]

## Sheet: Sheet1
qRT-PCR primers used in this study.
Num	Gene Name	Forward	Reverse
1	MdCAX2L-1	CGGATGTGCCTTCTTCACTGGTG	TGACAGCCATCAACAGCAATCCTG
2	MdCAX2L-2	TGTGCCTTCTTCACTGGTGGAATC	TGACAGCCATCAACAGCAATCCG
3	MdCAX3L-1	GTCCAGAGCCAGCAGCATTGTG	TCGTCCGATTCCTCCTGAGCTTC
4	MdCAX3L-2	TGCTGCTCCTGGCTCTGCTG	CACAATGCTGCTGGCTCTGGAC
5	MdCAX3L-3	TTACTATGCCACATGCTGCCACTG	TGACAACTGAAGAGTGTCGATGGC
6	MdCAX3L-4	TCTCTTCTCTGTGGAGGCTTGGC	ATCAGTGGCAGCATGTGGCATAG
7	MdCAX5L-1	TGTTGCTGGTGCTTGGCTGTG	AGTGTGAGTGTAGTGCAAGACAGC
8	MdCAX5L-2	AGCTGTCTTGCACTACACTCACAC	AGCTTCATCGTCATCTGCGTTCTC
9	MdCAX5L-3	AGTGGCAATAGGCTCATCAACGC	GCATGAAGGCTACCACCAGAACAG
10	MdCAX5L-4	AGGAGTGGCAATTGGCTCATCAAC	GCATGAAGGCTACCACCAGAACAG
Reference gene	MdMDH	CGTGATTGGGTACTTGGAAC	TGGCAAGTGACTGGGAATGA
